# Supplementary material for: Comparative Analysis of Regions with Distorted Segregation in Three Diploid Populations of Potato
Source: G3 (Bethesda). 2016 Jun 23;6(8):2617–28. doi: 10.1534/g3.116.030031 (PMC4978915; doi:10.1534/g3.116.030031)
Supplement: Supplemental Material [file supp_g3.116.030031_TableS1.xlsx]

## Sheet: Table S1
Table S1. Number of loci with distorted and expected segregation based on a Chi-square test using four thresholds of significance (5%, 1%, 0.1% and 0.001%) for DRH population.
	P<0.05	P<0.05	P<0.01	P<0.01	P<0.001	P<0.001	P<0.00001	P<0.00001
Chromosome	Distorted	Expected	Distorted	Expected	Distorted	Expected	Distorted	Expected
chr01	13	246	2	257	0	259	0	259
chr02	69	140	59	150	0	209	0	209
chr03	4	84	0	88	0	88	0	88
chr04	0	222	0	222	0	222	0	222
chr05	1	132	0	133	0	133	0	133
chr06	0	205	0	205	0	205	0	205
chr07	0	150	0	150	0	150	0	150
chr08	0	144	0	144	0	144	0	144
chr09	166	0	96	70	37	129	0	166
chr10	0	113	0	113	0	113	0	113
chr11	31	97	0	128	0	128	0	128
chr12	131	0	131	0	131	0	109	22
Total	415	1533	288	1660	168	1780	109	1839
