# Supplementary material for: Comparative Analysis of Regions with Distorted Segregation in Three Diploid Populations of Potato
Source: G3 (Bethesda). 2016 Jun 23;6(8):2617–28. doi: 10.1534/g3.116.030031 (PMC4978915; doi:10.1534/g3.116.030031)
Supplement: Supplemental Material [file supp_g3.116.030031_TableS2.xlsx]

## Sheet: Table S2
Table S2. Number of loci with distorted and expected segregation based on a Chi-square test using four thresholds of significance (5%, 1%, 0.1% and 0.001%) for D84 population.
	P<0.05	P<0.05	P<0.01	P<0.01	P<0.001	P<0.001	P<0.00001	P<0.00001
Chromosome	Distorted	Expected	Distorted	Expected	Distorted	Expected	Distorted	Expected
chr01	31	235	0	266	0	266	0	266
chr02	162	105	121	146	97	170	84	183
chr03	225	3	204	24	174	54	162	66
chr04	115	48	115	48	110	53	100	63
chr05	78	60	37	101	0	138	0	138
chr06	155	51	150	56	145	61	124	82
chr07	251	0	248	3	243	8	212	39
chr08	165	17	153	29	145	37	136	46
chr09	0	189	0	189	0	189	0	189
chr10	93	32	2	123	0	125	0	125
chr11	30	136	0	166	0	166	0	166
chr12	41	126	14	153	0	167	0	167
Total	1346	1002	1044	1304	914	1434	818	1530
