# Supplementary material for: Comparative Analysis of Regions with Distorted Segregation in Three Diploid Populations of Potato
Source: G3 (Bethesda). 2016 Jun 23;6(8):2617–28. doi: 10.1534/g3.116.030031 (PMC4978915; doi:10.1534/g3.116.030031)
Supplement: Supplemental Material [file supp_g3.116.030031_TableS3.xlsx]

## Sheet: Table S3
Table S3. Number of loci with distorted and expected segregation based on a Chi-square test using four thresholds of significance (5%, 1%, 0.1% and 0.001%) for MSX902 population.
	P<0.05	P<0.05	P<0.01	P<0.01	P<0.001	P<0.001	P<0.00001	P<0.00001
Chromosome	Distorted	Expected	Distorted	Expected	Distorted	Expected	Distorted	Expected
chr01	122	240	83	279	14	348	0	362
chr02	235	71	206	100	159	147	19	287
chr03	124	174	50	248	4	294	0	298
chr04	30	260	3	287	0	290	0	290
chr05	110	35	61	84	24	121	0	145
chr06	172	87	83	176	20	239	0	259
chr07	295	38	268	65	93	240	9	324
chr08	53	146	26	173	2	197	0	199
chr09	163	122	122	163	20	265	0	285
chr10	35	138	1	172	1	172	1	172
chr11	10	169	6	173	0	179	0	179
chr12	192	23	151	64	119	96	86	129
	1541	1503	1060	1984	456	2588	115	2929
