# Supplementary material for: Comparative Analysis of Regions with Distorted Segregation in Three Diploid Populations of Potato
Source: G3 (Bethesda). 2016 Jun 23;6(8):2617–28. doi: 10.1534/g3.116.030031 (PMC4978915; doi:10.1534/g3.116.030031)
Supplement: Supplemental Material [file supp_g3.116.030031_TableS4.xlsx]

## Sheet: Table S4
Table S4. Number of hkxhk loci with distorted and expected segregation based on a Chi-square test using four thresholds of significance (5%, 1%, 0.1% and 0.001%) for MSX902 population.
	P<0.05	P<0.05	P<0.01	P<0.01	P<0.001	P<0.001	P<0.00001	P<0.00001
Chromosome	Distorted	Expected	Distorted	Expected	Distorted	Expected	Distorted	Expected
chr01	59	67	32	94	0	126	0	126
chr02	50	38	47	41	47	41	19	69
chr03	48	28	1	75	0	76	0	76
chr04	5	60	1	64	0	65	0	65
chr05	79	18	47	50	22	75	0	97
chr06	98	14	51	61	20	92	0	112
chr07	111	10	109	12	30	91	6	115
chr08	43	30	26	47	2	71	0	73
chr09	8	74	7	75	7	75	0	82
chr10	12	33	1	44	1	44	1	44
chr11	4	74	0	78	0	78	0	78
chr12	65	4	60	9	53	16	48	21
	582	450	382	650	182	850	74	958
