# Supplementary material for: Comparative Analysis of Regions with Distorted Segregation in Three Diploid Populations of Potato
Source: G3 (Bethesda). 2016 Jun 23;6(8):2617–28. doi: 10.1534/g3.116.030031 (PMC4978915; doi:10.1534/g3.116.030031)
Supplement: Supplemental Material [file supp_g3.116.030031_TableS5.xlsx]

## Sheet: Table S5
Table S5. Number of lmxll loci with distorted and expected segregation based on a Chi-square test using four thresholds of significance (5%, 1%, 0.1% and 0.001%) for 84SD22 parent of MSX902 population.
	P<0.05	P<0.05	P<0.01	P<0.01	P<0.001	P<0.001	P<0.00001	P<0.00001
Chromosome	Distorted	Expected	Distorted	Expected	Distorted	Expected	Distorted	Expected
chr01	0	136	0	136	0	136	0	136
chr02	131	33	117	47	87	77	0	164
chr03	0	146	0	146	0	146	0	146
chr04	11	82	2	91	0	93	0	93
chr05	25	8	9	24	0	33	0	33
chr06	25	61	10	76	0	86	0	86
chr07	114	7	89	32	4	117	0	121
chr08	10	91	0	101	0	101	0	101
chr09	71	23	66	28	13	81	0	94
chr10	0	68	0	68	0	68	0	68
chr11	1	74	1	74	0	75	0	75
chr12	60	19	24	55	0	79	0	79
	448	748	318	878	104	1092	0	1196
