# Supplementary material for: Comparative Analysis of Regions with Distorted Segregation in Three Diploid Populations of Potato
Source: G3 (Bethesda). 2016 Jun 23;6(8):2617–28. doi: 10.1534/g3.116.030031 (PMC4978915; doi:10.1534/g3.116.030031)
Supplement: Supplemental Material [file supp_g3.116.030031_TableS6.xlsx]

## Sheet: Table S6
Table S6. Number of nnxnp loci with distorted and expected segregation based on a Chi-square test using four thresholds of significance (5%, 1%, 0.1% and 0.001%) for Ber83 parent of MSX902 population.
	P<0.05	P<0.05	P<0.01	P<0.01	P<0.001	P<0.001	P<0.00001	P<0.00001
Chromosome	Distorted	Expected	Distorted	Expected	Distorted	Expected	Distorted	Expected
chr01	63	37	51	49	14	86	0	100
chr02	54	0	42	12	25	29	0	54
chr03	76	0	49	27	4	72	0	76
chr04	14	118	0	132	0	132	0	132
chr05	6	9	5	10	2	13	0	15
chr06	49	12	22	39	0	61	0	61
chr07	70	21	70	21	59	32	3	88
chr08	0	25	0	25	0	25	0	25
chr09	84	25	49	60	0	109	0	109
chr10	23	37	0	60	0	60	0	60
chr11	5	21	5	21	0	26	0	26
chr12	67	0	67	0	66	1	38	29
	511	305	360	456	170	646	41	775
		816		816		816		816
