# Supplementary material for: Comparative Analysis of Regions with Distorted Segregation in Three Diploid Populations of Potato
Source: G3 (Bethesda). 2016 Jun 23;6(8):2617–28. doi: 10.1534/g3.116.030031 (PMC4978915; doi:10.1534/g3.116.030031)
Supplement: Supplemental Material [file supp_g3.116.030031_TableS7.xlsx]

## Sheet: Sheet1
Table S7. Significant nonrandom association between unlinked loci on DRH cross.
Chromosome1	Locus1	Chromosome2	Locus2	R2	P-value
4	39	1	45	0.098413	0.00244
4	39	1	46	0.0853969	0.00478
4	41	1	59	0.0862047	0.00464
4	41	1	61	0.0862047	0.00464
4	42	1	59	0.0980392	0.00395
4	42	1	61	0.0980392	0.00395
4	49	1	59	0.0880499	0.00439
4	49	1	61	0.0880499	0.00439
4	73	1	59	0.0862047	0.00464
4	73	1	61	0.0862047	0.00464
5	3	4	58	0.0902374	0.0041
5	4	4	48	0.0896894	0.00412
5	4	4	57	0.0933511	0.00377
5	4	4	58	0.104637	0.00198
5	4	4	59	0.0933511	0.00377
5	4	4	61	0.0896894	0.00412
5	6	4	47	0.10091	0.00219
5	6	4	48	0.116632	0.00101
5	6	4	49	0.104637	0.00198
5	6	4	54	0.113533	0.00165
5	6	4	55	0.0974497	0.00348
5	6	4	56	0.108827	0.0018
5	6	4	57	0.120879	0.00090205
5	6	4	58	0.133631	0.00043877
5	6	4	59	0.120879	0.00090205
5	6	4	60	0.104637	0.00198
5	6	4	61	0.116632	0.00101
5	6	4	64	0.0976022	0.00373
5	6	4	70	0.0896894	0.00412
5	6	4	71	0.104637	0.00198
5	6	4	72	0.0896894	0.00412
5	12	4	47	0.0905859	0.00384
5	12	4	48	0.106523	0.00179
5	12	4	49	0.0957706	0.00343
5	12	4	54	0.107768	0.00161
5	12	4	55	0.0911752	0.00359
5	12	4	56	0.101474	0.00319
5	12	4	57	0.112369	0.00161
5	12	4	58	0.123883	0.00079431
5	12	4	59	0.112369	0.00161
5	12	4	60	0.0957706	0.00343
5	12	4	61	0.106523	0.00179
5	13	3	0	0.0969083	0.00304
5	13	3	2	0.0904407	0.00363
5	13	4	48	0.0944654	0.00342
5	13	4	54	0.0969083	0.00304
5	13	4	56	0.0904407	0.00363
5	13	4	57	0.100529	0.00312
5	13	4	58	0.111206	0.00159
5	13	4	59	0.100529	0.00312
5	13	4	61	0.0944654	0.00342
5	14	3	0	0.107768	0.00161
5	14	3	2	0.101474	0.00319
5	14	3	3	0.0911752	0.00359
5	14	3	19	0.0957706	0.00343
5	14	4	47	0.0905859	0.00384
5	14	4	48	0.106523	0.00179
5	14	4	49	0.0957706	0.00343
5	14	4	54	0.107768	0.00161
5	14	4	55	0.0911752	0.00359
5	14	4	56	0.101474	0.00319
5	14	4	57	0.112369	0.00161
5	14	4	58	0.123883	0.00079431
5	14	4	59	0.112369	0.00161
5	14	4	60	0.0957706	0.00343
5	14	4	61	0.106523	0.00179
5	15	3	0	0.0915426	0.00357
5	15	4	48	0.0918758	0.00379
5	15	4	54	0.0915426	0.00357
5	15	4	57	0.0967033	0.00345
5	15	4	58	0.107675	0.00179
5	15	4	59	0.0967033	0.00345
5	15	4	61	0.0918758	0.00379
5	16	4	47	0.0887767	0.00416
5	16	4	48	0.103877	0.00199
5	16	4	49	0.0927977	0.00377
5	16	4	54	0.10223	0.00194
5	16	4	56	0.0972631	0.00347
5	16	4	57	0.108443	0.00179
5	16	4	58	0.120289	0.00090183
5	16	4	59	0.108443	0.00179
5	16	4	60	0.0927977	0.00377
5	16	4	61	0.103877	0.00199
5	18	4	58	0.0927977	0.00377
5	20	4	58	0.0927977	0.00377
6	0	1	20	0.0873251	0.00443
9	1	7	15	0.0980829	0.00291
9	1	7	17	0.0980829	0.00291
9	5	3	45	0.105386	0.00273
9	7	3	45	0.105386	0.00273
9	30	1	40	0.0901534	0.00493
9	33	1	40	0.100767	0.00294
9	34	1	39	0.0980829	0.00291
9	34	1	40	0.115932	0.00133
9	34	1	48	0.095431	0.00306
9	35	1	40	0.100767	0.00294
9	55	1	61	0.0850114	0.00484
9	72	5	53	0.0934219	0.00418
9	72	5	54	0.0850114	0.00484
9	73	1	36	0.0888221	0.00433
9	74	5	53	0.0980653	0.00345
9	74	5	54	0.089857	0.00389
9	76	1	36	0.0888221	0.00433
9	79	7	43	0.0915751	0.00476
10	44	5	0	0.0878687	0.0044
10	45	5	0	0.0998534	0.00232
10	45	5	1	0.0880499	0.00439
11	10	6	40	0.0967033	0.00345
11	10	10	18	0.0918758	0.00379
11	10	10	19	0.102736	0.00202
11	10	10	20	0.0918758	0.00379
11	15	9	7	0.110919	0.00113
11	15	10	19	0.0927884	0.00346
11	16	9	7	0.0920115	0.00447
11	16	10	18	0.0944654	0.00342
11	16	10	19	0.104988	0.00182
11	16	10	20	0.0944654	0.00342
11	17	10	19	0.0927884	0.00346
11	19	10	19	0.0905859	0.00384
11	21	10	19	0.0905859	0.00384
11	29	9	5	0.0920115	0.00447
11	29	9	7	0.0920115	0.00447
11	36	9	2	0.0933333	0.00301
11	36	9	5	0.11082	0.00125
11	36	9	7	0.11082	0.00125
11	37	9	5	0.101188	0.00236
11	37	9	7	0.101188	0.00236
11	40	9	5	0.101773	0.00256
11	40	9	7	0.101773	0.00256
11	41	9	5	0.0924075	0.00495
11	41	9	7	0.0924075	0.00495
11	44	6	50	0.0896894	0.00412
11	44	6	52	0.0896894	0.00412
11	44	9	5	0.101773	0.00256
11	44	9	7	0.101773	0.00256
11	45	6	41	0.0935356	0.00378
11	45	6	50	0.101665	0.00217
11	45	6	51	0.0902374	0.0041
11	45	6	52	0.101665	0.00217
11	46	6	50	0.0896894	0.00412
11	46	6	52	0.0896894	0.00412
11	59	8	5	0.0878687	0.0044
11	59	8	7	0.0878687	0.0044
11	64	8	5	0.0878687	0.0044
11	64	8	7	0.0878687	0.0044
12	1	10	61	0.0952052	0.00401
12	1	10	62	0.0888048	0.00449
12	59	10	33	0.0989899	0.00381
12	59	10	36	0.090388	0.00414
