# Supplementary material for: Comparative Analysis of Regions with Distorted Segregation in Three Diploid Populations of Potato
Source: G3 (Bethesda). 2016 Jun 23;6(8):2617–28. doi: 10.1534/g3.116.030031 (PMC4978915; doi:10.1534/g3.116.030031)
Supplement: Supplemental Material [file supp_g3.116.030031_TableS8.xlsx]

## Sheet: Sheet1
Table S8. Significant nonrandom association between unlinked loci on D84 cross.
Chromosome1	Locus1	Chromosome2	Locus2	R2	P-value
3	9	1	15	0.0734075	0.00317
3	10	1	15	0.0725624	0.00368
3	11	1	15	0.0635185	0.00461
4	42	3	33	0.0711529	0.00258
5	10	1	30	0.0684666	0.00351
5	10	1	53	0.0689218	0.00387
5	10	1	53	0.0754827	0.00222
5	10	1	54	0.0864783	0.00113
5	10	1	55	0.0937981	0.00061145
5	10	1	56	0.0864783	0.00113
5	10	1	56	0.0794856	0.00207
5	10	1	57	0.0689218	0.00387
5	10	3	17	0.0702795	0.00271
5	10	3	18	0.0821252	0.00125
5	10	3	20	0.0653496	0.00499
5	10	3	21	0.0714623	0.00291
5	10	3	22	0.0653496	0.00499
5	10	3	23	0.0765667	0.0016
5	10	3	29	0.0844733	0.00096429
5	10	3	30	0.072971	0.00315
5	10	3	31	0.0667586	0.00345
5	12	1	30	0.0684666	0.00351
5	12	1	54	0.0689218	0.00387
5	12	1	55	0.0754827	0.00222
5	12	1	56	0.0689218	0.00387
5	12	3	17	0.0702795	0.00271
5	12	3	18	0.0821252	0.00125
5	12	3	20	0.0653496	0.00499
5	12	3	21	0.0714623	0.00291
5	12	3	22	0.0653496	0.00499
5	12	3	23	0.0765667	0.0016
5	12	3	29	0.0844733	0.00096429
5	12	3	30	0.072971	0.00315
5	12	3	31	0.0667586	0.00345
5	12	3	42	0.07173	0.00385
5	13	1	55	0.0678098	0.00386
5	13	3	17	0.0646998	0.00456
5	13	3	18	0.0762353	0.00224
5	13	3	23	0.070655	0.0027
5	13	3	29	0.0778357	0.00168
5	13	3	30	0.0666667	0.00346
5	14	1	28	0.0663911	0.00348
5	14	1	30	0.0724054	0.00311
5	14	1	54	0.0707418	0.00357
5	14	1	55	0.0771657	0.00202
5	14	1	56	0.0707418	0.00357
5	14	1	56	0.0646206	0.00406
5	14	3	18	0.0705616	0.00248
5	14	3	23	0.0649748	0.00457
5	14	3	29	0.0714623	0.00291
5	14	1	55	0.0694286	0.00353
5	14	3	18	0.0651004	0.00413
5	14	3	29	0.0653496	0.00499
5	20	1	30	0.0724054	0.00311
5	25	1	30	0.0648278	0.00403
5	25	1	30	0.0713192	0.00366
5	26	1	30	0.0820127	0.00118
5	26	1	33	0.0712259	0.00365
5	26	1	56	0.0672911	0.00416
5	27	1	30	0.0750893	0.00205
5	27	1	33	0.0646465	0.00404
5	27	1	58	0.0698503	0.00392
6	12	2	1	0.072755	0.00367
6	12	2	2	0.0897661	0.00152
6	12	2	2	0.0828146	0.00192
6	12	2	3	0.0763124	0.00423
6	12	2	4	0.0702265	0.00474
6	14	2	1	0.0801436	0.00217
6	14	2	2	0.0970192	0.00087145
6	14	2	2	0.0894802	0.00117
6	14	2	3	0.0824293	0.00245
6	14	2	4	0.0758306	0.00293
6	15	2	1	0.0725919	0.0046
6	15	2	2	0.0883842	0.00123
6	15	2	2	0.0811502	0.00254
6	15	2	3	0.074397	0.00311
6	17	2	1	0.0729858	0.0033
6	17	2	2	0.0877585	0.00148
6	17	2	2	0.0802094	0.00196
6	17	2	3	0.0731755	0.00386
6	17	2	4	0.0666196	0.00472
6	18	2	2	0.0802094	0.00196
6	18	2	2	0.0729511	0.00388
6	18	2	3	0.0662024	0.00481
6	20	2	1	0.0674603	0.00455
6	20	2	2	0.0805585	0.0022
6	20	2	2	0.0729483	0.00291
6	21	2	2	0.0738179	0.00279
6	23	2	1	0.0751378	0.00263
6	23	2	2	0.0882907	0.00123
6	23	2	2	0.0800145	0.00272
6	23	2	3	0.0723315	0.00327
6	24	2	0	0.0769271	0.00243
6	24	2	1	0.0900022	0.00116
6	24	2	2	0.103904	0.00055188
6	24	2	2	0.0946445	0.00073323
6	24	2	3	0.0860294	0.00157
6	24	2	4	0.0780125	0.00203
6	25	2	0	0.0708347	0.00476
6	25	2	1	0.0832115	0.00148
6	25	2	2	0.0963938	0.00067767
6	25	2	2	0.0874205	0.00151
6	25	2	3	0.0790879	0.00194
6	25	2	4	0.0713502	0.0038
6	26	2	0	0.0769271	0.00243
6	26	2	1	0.0900022	0.00116
6	26	2	2	0.103904	0.00055188
6	26	2	2	0.0946445	0.00073323
6	26	2	3	0.0860294	0.00157
6	26	2	4	0.0780125	0.00203
6	27	2	0	0.0708347	0.00476
6	27	2	1	0.0832115	0.00148
6	27	2	2	0.0963938	0.00067767
6	27	2	2	0.0874205	0.00151
6	27	2	3	0.0790879	0.00194
6	27	2	4	0.0713502	0.0038
6	28	2	0	0.079242	0.00261
6	28	2	1	0.0917035	0.00080801
6	28	2	2	0.104892	0.00036302
6	28	2	2	0.0951884	0.00081811
6	28	2	3	0.0861754	0.00113
6	28	2	4	0.0778032	0.00223
6	29	2	0	0.0732742	0.00302
6	29	2	1	0.0851005	0.00152
6	29	2	2	0.0976354	0.00076095
6	29	2	2	0.0882147	0.00102
6	29	2	3	0.0794812	0.0021
6	29	2	4	0.0713862	0.00432
6	30	2	1	0.0788514	0.00188
6	30	2	2	0.0907595	0.00091205
6	30	2	2	0.0816185	0.00196
6	30	2	3	0.0731622	0.00419
6	30	2	4	0.0653426	0.00491
6	32	2	2	0.0722105	0.00401
6	35	2	2	0.0689516	0.00457
6	54	5	34	0.0691294	0.00425
6	55	5	34	0.0691294	0.00425
7	1	6	11	0.0603511	0.00413
7	34	5	43	0.0677626	0.0042
7	41	5	38	0.0679924	0.00344
7	41	5	40	0.0679924	0.00344
7	41	5	40	0.0747824	0.0029
7	41	5	42	0.0747824	0.0029
7	41	5	43	0.0819783	0.00155
7	41	5	45	0.0676472	0.00468
7	41	5	48	0.064349	0.00475
7	41	5	51	0.0747333	0.00253
7	41	5	51	0.0822814	0.00136
7	41	5	52	0.0747333	0.00253
7	41	5	54	0.0747333	0.00253
7	43	5	51	0.067989	0.00464
8	0	2	47	0.0644989	0.0043
8	1	2	47	0.0772216	0.00169
8	6	4	0	0.0837589	0.00037663
8	6	4	3	0.0723363	0.00086817
8	6	4	5	0.0779221	0.00045813
8	6	4	6	0.0750988	0.00082847
8	6	4	6	0.0723363	0.00086817
8	6	4	8	0.0723363	0.00086817
8	6	4	9	0.0750988	0.00082847
8	6	4	9	0.0779221	0.00045813
8	6	4	10	0.0808081	0.00040254
8	6	4	12	0.0808081	0.00040254
8	6	4	13	0.0837589	0.00037663
8	6	4	13	0.0867769	0.00038044
8	6	4	14	0.0837589	0.00037663
8	6	4	15	0.0867769	0.00038044
8	6	4	16	0.0837589	0.00037663
8	6	4	16	0.0867769	0.00038044
8	6	4	18	0.0867769	0.00038044
8	7	2	47	0.0731569	0.00238
8	7	4	0	0.0788541	0.0007693
8	7	4	3	0.0681004	0.00164
8	7	4	5	0.0733591	0.0008071
8	7	4	6	0.0707011	0.00090391
8	7	4	6	0.0681004	0.00164
8	7	4	8	0.0681004	0.00164
8	7	4	9	0.0707011	0.00090391
8	7	4	9	0.0733591	0.0008071
8	7	4	10	0.0760761	0.00076217
8	7	4	12	0.0760761	0.00076217
8	7	4	13	0.0788541	0.0007693
8	7	4	13	0.0816953	0.00037243
8	7	4	14	0.0788541	0.0007693
8	7	4	15	0.0816953	0.00037243
8	7	4	16	0.0788541	0.0007693
8	7	4	16	0.0816953	0.00037243
8	7	4	18	0.0816953	0.00037243
8	8	4	0	0.0837589	0.00037663
8	8	4	3	0.0723363	0.00086817
8	8	4	5	0.0779221	0.00045813
8	8	4	6	0.0750988	0.00082847
8	8	4	6	0.0723363	0.00086817
8	8	4	8	0.0723363	0.00086817
8	8	4	9	0.0750988	0.00082847
8	8	4	9	0.0779221	0.00045813
8	8	4	10	0.0808081	0.00040254
8	8	4	12	0.0808081	0.00040254
8	8	4	13	0.0837589	0.00037663
8	8	4	13	0.0867769	0.00038044
8	8	4	14	0.0837589	0.00037663
8	8	4	15	0.0867769	0.00038044
8	8	4	16	0.0837589	0.00037663
8	8	4	16	0.0867769	0.00038044
8	8	4	18	0.0867769	0.00038044
8	9	2	47	0.0667375	0.00382
8	9	4	0	0.0887537	0.00019599
8	9	4	3	0.0766499	0.00091059
8	9	4	5	0.0825688	0.00041256
8	9	4	6	0.0795772	0.0004371
8	9	4	6	0.0766499	0.00091059
8	9	4	8	0.0766499	0.00091059
8	9	4	9	0.0795772	0.0004371
8	9	4	9	0.0825688	0.00041256
8	9	4	10	0.0856269	0.00022584
8	9	4	12	0.0856269	0.00022584
8	9	4	13	0.0887537	0.00019599
8	9	4	13	0.0919516	0.00018271
8	9	4	14	0.0887537	0.00019599
8	9	4	15	0.0919516	0.00018271
8	9	4	16	0.0887537	0.00019599
8	9	4	16	0.0919516	0.00018271
8	9	4	18	0.0919516	0.00018271
8	11	2	47	0.0691962	0.00309
8	11	4	0	0.0785642	0.0011
8	11	4	3	0.0656352	0.0023
8	11	4	5	0.0719527	0.00123
8	11	4	6	0.0687583	0.0022
8	11	4	6	0.0656352	0.0023
8	11	4	8	0.0656352	0.0023
8	11	4	9	0.0687583	0.0022
8	11	4	9	0.0719527	0.00123
8	11	4	10	0.0752206	0.00112
8	11	4	12	0.0752206	0.00112
8	11	4	13	0.0785642	0.0011
8	11	4	13	0.0819861	0.00056553
8	11	4	14	0.0785642	0.0011
8	11	4	15	0.0819861	0.00056553
8	11	4	16	0.0785642	0.0011
8	11	4	16	0.0819861	0.00056553
8	11	4	18	0.0819861	0.00056553
8	14	2	29	0.067527	0.00481
8	14	2	30	0.067527	0.00481
8	16	2	28	0.07799	0.00159
8	16	2	29	0.0825714	0.00147
8	16	2	30	0.07799	0.00159
8	16	2	30	0.0825714	0.00147
8	16	2	31	0.07799	0.00159
8	16	2	33	0.067031	0.0035
8	16	2	34	0.0713552	0.00318
8	16	2	34	0.075843	0.00181
8	16	2	36	0.067031	0.0035
8	16	2	41	0.067031	0.0035
8	16	2	47	0.075843	0.00181
8	16	5	46	0.0685976	0.0046
8	16	5	48	0.0739041	0.00424
8	16	5	51	0.0685976	0.0046
8	16	5	51	0.0739041	0.00424
8	16	5	52	0.0685976	0.0046
8	16	5	54	0.0685976	0.0046
8	17	2	22	0.0675869	0.00338
8	17	2	25	0.0656937	0.00382
8	17	2	28	0.0855941	0.00087733
8	17	2	29	0.0904902	0.00079016
8	17	2	30	0.0855941	0.00087733
8	17	2	30	0.0904902	0.00079016
8	17	2	31	0.0855941	0.00087733
8	17	2	32	0.0700166	0.00349
8	17	2	33	0.074501	0.00199
8	17	2	34	0.0791523	0.00177
8	17	2	34	0.0839762	0.00099467
8	17	2	36	0.074501	0.00199
8	17	2	37	0.0700166	0.00349
8	17	2	41	0.074501	0.00199
8	17	2	47	0.0839762	0.00099467
8	17	5	18	0.0742477	0.00278
8	19	2	23	0.0640204	0.00417
8	19	2	24	0.0683354	0.0038
8	19	2	25	0.0728101	0.00219
8	19	2	26	0.0683354	0.0038
8	19	2	28	0.093453	0.00047625
8	19	2	29	0.0986698	0.00041689
8	19	2	30	0.093453	0.00047625
8	19	2	30	0.0986698	0.00041689
8	19	2	31	0.093453	0.00047625
8	19	2	32	0.0774493	0.00196
8	19	2	33	0.0822584	0.00111
8	19	2	34	0.0872433	0.0009615
8	19	2	34	0.09241	0.00053534
8	19	2	36	0.0822584	0.00111
8	19	2	37	0.0774493	0.00196
8	19	2	37	0.0630137	0.00453
8	19	2	38	0.0674012	0.00404
8	19	2	39	0.0630137	0.00453
8	19	2	41	0.0822584	0.00111
8	19	2	41	0.0674012	0.00404
8	19	2	43	0.0674012	0.00404
8	19	2	47	0.09241	0.00053534
8	21	2	20	0.0655614	0.00368
8	21	2	21	0.0698286	0.00344
8	21	2	22	0.0742424	0.00194
8	21	2	23	0.0788071	0.00178
8	21	2	23	0.0835271	0.00098086
8	21	2	24	0.0884073	0.0008823
8	21	2	25	0.093453	0.00047625
8	21	2	26	0.0884073	0.0008823
8	21	2	28	0.116669	8.329e-05
8	21	2	29	0.122457	7.178e-05
8	21	2	30	0.116669	8.329e-05
8	21	2	30	0.122457	7.178e-05
8	21	2	31	0.116669	8.329e-05
8	21	2	32	0.0986698	0.00041689
8	21	2	33	0.0822584	0.00111
8	21	2	34	0.0872433	0.0009615
8	21	2	34	0.09241	0.00053534
8	21	2	36	0.0822584	0.00111
8	21	2	37	0.0774493	0.00196
8	21	2	37	0.0630137	0.00453
8	21	2	38	0.0674012	0.00404
8	21	2	39	0.0630137	0.00453
8	21	2	41	0.0822584	0.00111
8	21	2	41	0.0674012	0.00404
8	21	2	43	0.0674012	0.00404
8	21	2	47	0.09241	0.00053534
8	21	2	22	0.0675869	0.00338
8	21	2	23	0.071862	0.00321
8	21	2	23	0.0762851	0.00176
8	21	2	24	0.0808608	0.00163
8	21	2	25	0.0855941	0.00087733
8	21	2	26	0.0808608	0.00163
8	21	2	28	0.108124	0.00016249
8	21	2	29	0.113586	0.00014465
8	21	2	30	0.108124	0.00016249
8	21	2	30	0.113586	0.00014465
8	21	2	31	0.108124	0.00016249
8	21	2	32	0.0904902	0.00079016
8	21	2	33	0.074501	0.00199
8	21	2	34	0.0791523	0.00177
8	21	2	34	0.0839762	0.00099467
8	21	2	36	0.074501	0.00199
8	21	2	37	0.0700166	0.00349
8	21	2	41	0.074501	0.00199
8	21	2	47	0.0839762	0.00099467
8	23	2	22	0.062028	0.00458
8	23	2	23	0.0663285	0.00411
8	23	2	23	0.0707873	0.00243
8	23	2	24	0.0754087	0.00215
8	23	2	25	0.0801976	0.00124
8	23	2	26	0.0754087	0.00215
8	23	2	28	0.101565	0.00025472
8	23	2	29	0.107109	0.00021607
8	23	2	30	0.101565	0.00025472
8	23	2	30	0.107109	0.00021607
8	23	2	31	0.101565	0.00025472
8	23	2	32	0.0851594	0.00108
8	23	2	33	0.0702686	0.00262
8	23	2	34	0.0749911	0.00229
8	23	2	34	0.0798969	0.00133
8	23	2	36	0.0902997	0.00060535
8	23	2	37	0.0851594	0.00108
8	23	2	37	0.0702686	0.00262
8	23	2	38	0.0749911	0.00229
8	23	2	39	0.0702686	0.00262
8	23	2	41	0.0902997	0.00060535
8	23	2	41	0.0749911	0.00229
8	23	2	43	0.0749911	0.00229
8	23	2	47	0.101141	0.00028249
8	23	2	49	0.0656285	0.00455
8	23	4	16	0.059406	0.00495
8	23	4	16	0.0633896	0.00461
8	23	4	18	0.0633896	0.00461
8	27	2	29	0.068959	0.00317
8	27	2	30	0.068959	0.00317
8	32	2	29	0.0662161	0.00479
8	32	2	47	0.0657575	0.00492
9	10	8	32	0.0657575	0.00492
9	11	8	28	0.0681063	0.00348
9	11	8	32	0.0775572	0.00162
9	12	8	32	0.0717629	0.00276
9	13	8	28	0.0681063	0.00348
9	13	8	32	0.0775572	0.00162
9	13	8	27	0.073907	0.00293
9	13	8	28	0.0815822	0.00164
9	13	8	28	0.070428	0.0035
9	13	8	30	0.0673227	0.00411
9	13	8	32	0.0903887	0.00073281
9	15	8	27	0.073907	0.00293
9	15	8	28	0.0815822	0.00164
9	15	8	28	0.070428	0.0035
9	15	8	30	0.0673227	0.00411
9	15	8	32	0.0903887	0.00073281
9	16	8	27	0.068959	0.00317
9	16	8	28	0.076286	0.00181
9	16	8	28	0.0654081	0.00389
9	16	8	32	0.0841703	0.00135
9	16	8	28	0.0711908	0.00317
9	16	8	32	0.0781983	0.00153
9	17	8	28	0.066291	0.00354
9	17	8	32	0.0724661	0.00262
9	18	8	28	0.0711908	0.00317
9	18	8	32	0.0781983	0.00153
9	19	8	27	0.068959	0.00317
9	19	8	28	0.076286	0.00181
9	19	8	28	0.0654081	0.00389
9	19	8	32	0.0662161	0.00479
9	20	8	28	0.0711908	0.00317
9	20	8	28	0.066291	0.00354
9	46	7	34	0.0755983	0.0025
9	46	7	34	0.0836059	0.0014
9	46	7	37	0.07125	0.00319
9	46	7	38	0.0894708	0.00088539
9	46	7	41	0.0872534	0.00101
9	46	7	43	0.0852878	0.00113
9	46	7	44	0.0937981	0.00061145
9	46	7	45	0.0835505	0.00124
9	47	7	34	0.0637977	0.0049
9	47	7	34	0.0713736	0.00284
9	47	7	38	0.0774055	0.00182
9	47	7	41	0.0942822	0.00054926
9	47	7	43	0.0924775	0.00061871
9	47	7	44	0.101454	0.00032804
9	47	7	45	0.0909091	0.00068515
9	48	7	41	0.0823171	0.00186
9	48	7	43	0.081	0.00203
9	48	7	44	0.0896004	0.00112
9	48	7	45	0.0798816	0.00219
9	49	7	41	0.0823171	0.00186
9	49	7	43	0.081	0.00203
9	49	7	44	0.0896004	0.00070528
9	49	7	45	0.0798816	0.00219
9	56	7	45	0.0698503	0.00392
10	14	8	0	0.0631164	0.00382
10	16	8	0	0.0631164	0.00382
10	17	8	0	0.0667116	0.00342
10	17	8	0	0.0704191	0.00327
10	18	8	0	0.0884587	0.00063771
10	18	8	1	0.081607	0.0012
10	19	8	0	0.0926535	0.00061911
10	19	8	1	0.0855472	0.00065775
10	20	8	0	0.0926535	0.00061911
10	20	8	1	0.0855472	0.00065775
10	21	8	0	0.0969697	0.00030274
10	21	8	1	0.0896023	0.00057304
10	25	8	0	0.0781853	0.00163
10	25	8	1	0.0711896	0.00297
10	26	8	0	0.0742424	0.00179
10	26	8	1	0.0675117	0.00318
10	27	8	0	0.0781853	0.00163
10	27	8	1	0.0711896	0.00297
10	28	8	0	0.0742424	0.00179
10	28	8	1	0.0675117	0.00318
10	39	8	30	0.0635185	0.00461
10	43	8	30	0.0635185	0.00461
10	45	8	23	0.0708475	0.00427
10	45	8	28	0.0680824	0.00355
10	45	8	30	0.075559	0.00225
10	45	8	32	0.0656864	0.0049
10	46	8	23	0.0660325	0.00453
10	46	8	30	0.0698991	0.00404
10	47	4	6	0.070428	0.0035
10	47	4	9	0.070428	0.0035
10	47	4	10	0.0673227	0.00411
10	47	8	23	0.0708475	0.00427
10	47	8	28	0.0680824	0.00355
10	47	8	30	0.075559	0.00225
10	47	8	32	0.0656864	0.0049
10	47	4	5	0.065239	0.00414
10	47	4	6	0.0756582	0.00199
10	47	4	6	0.0681063	0.00348
10	47	4	8	0.0681063	0.00348
10	47	4	9	0.0756582	0.00199
10	47	4	9	0.065239	0.00414
10	47	4	10	0.0726399	0.0024
10	47	4	13	0.0626828	0.00483
10	47	7	34	0.068879	0.00456
10	47	8	23	0.0660325	0.00453
10	47	8	30	0.0698991	0.00404
10	49	4	5	0.065239	0.00414
10	49	4	6	0.0756582	0.00199
10	49	4	6	0.0681063	0.00348
10	49	4	8	0.0681063	0.00348
10	49	4	9	0.0756582	0.00199
10	49	4	9	0.065239	0.00414
10	49	4	10	0.0726399	0.0024
10	49	4	13	0.0626828	0.00483
10	49	8	23	0.0660325	0.00453
10	49	8	30	0.0698991	0.00404
10	50	4	5	0.0704076	0.00379
10	50	4	6	0.081105	0.00182
10	50	4	6	0.0731842	0.00323
10	50	4	8	0.0731842	0.00323
10	50	4	9	0.081105	0.00182
10	50	4	9	0.0704076	0.00379
10	50	4	10	0.0781871	0.00215
10	50	4	13	0.0679457	0.00436
10	50	8	30	0.0644989	0.00448
10	51	4	6	0.070428	0.0035
10	51	4	9	0.070428	0.0035
10	51	4	10	0.0673227	0.00411
