# Supplementary material for: Comparative Analysis of Regions with Distorted Segregation in Three Diploid Populations of Potato
Source: G3 (Bethesda). 2016 Jun 23;6(8):2617–28. doi: 10.1534/g3.116.030031 (PMC4978915; doi:10.1534/g3.116.030031)
Supplement: Supplemental Material [file supp_g3.116.030031_TableS9.xlsx]

## Sheet: Sheet1
Table S9. Significant nonrandom association between unlinked loci on MSX902 cross.
Chromosome1	Locus1	Chromosome2	Locus2	R2	P-value
6	31	2	14	0.0720733	0.00255
6	31	2	12	0.0680835	0.00486
6	31	2	12	0.0680835	0.00486
6	31	2	14	0.0848168	0.00118
6	31	2	17	0.0728438	0.00253
6	31	2	17	0.0728438	0.00253
6	31	2	18	0.0728438	0.00253
6	31	2	19	0.0728438	0.00253
6	31	2	21	0.0728438	0.00253
6	31	2	23	0.0728438	0.00253
6	31	2	25	0.0665113	0.00434
6	31	2	14	0.0788353	0.00216
6	31	2	17	0.06717	0.00437
6	31	2	17	0.06717	0.00437
6	31	2	18	0.06717	0.00437
6	31	2	19	0.06717	0.00437
6	31	2	21	0.06717	0.00437
6	31	2	23	0.06717	0.00437
6	32	2	14	0.0720733	0.00255
6	34	2	14	0.0720733	0.00255
6	36	2	14	0.0778633	0.00239
6	36	2	17	0.066766	0.00472
6	36	2	17	0.066766	0.00472
6	36	2	18	0.066766	0.00472
6	36	2	19	0.066766	0.00472
6	36	2	21	0.066766	0.00472
6	36	2	23	0.066766	0.00472
6	39	2	14	0.0665113	0.00434
6	41	2	14	0.0665113	0.00434
6	48	2	17	0.06717	0.00437
6	48	2	17	0.06717	0.00437
6	48	2	18	0.06717	0.00437
6	48	2	19	0.06717	0.00437
6	48	2	21	0.06717	0.00437
6	48	2	23	0.06717	0.00437
6	49	2	17	0.0617239	0.00487
6	49	2	17	0.0617239	0.00487
6	49	2	18	0.0617239	0.00487
6	49	2	19	0.0617239	0.00487
6	49	2	21	0.0617239	0.00487
6	49	2	23	0.0617239	0.00487
6	50	2	17	0.0617239	0.00487
6	50	2	17	0.0617239	0.00487
6	50	2	18	0.0617239	0.00487
6	50	2	19	0.0617239	0.00487
6	50	2	21	0.0617239	0.00487
6	50	2	23	0.0617239	0.00487
6	55	2	1	0.0711457	0.00273
6	55	2	1	0.0711457	0.00273
6	55	2	14	0.06545	0.00492
6	55	2	17	0.0724554	0.00287
6	55	2	17	0.0724554	0.00287
6	55	2	18	0.0724554	0.00287
6	55	2	19	0.0724554	0.00287
6	55	2	21	0.0724554	0.00287
6	55	2	14	0.0711051	0.00288
6	55	2	17	0.0784971	0.00165
6	55	2	17	0.0784971	0.00165
6	55	2	18	0.0784971	0.00165
6	55	2	19	0.0784971	0.00165
6	55	2	21	0.0784971	0.00165
8	0	5	49	0.0641564	0.00445
8	0	5	50	0.0641564	0.00445
8	1	4	31	0.0654515	0.00435
8	1	4	31	0.0654515	0.00435
8	2	4	31	0.0723152	0.00254
8	2	5	49	0.0641564	0.00445
8	2	5	50	0.0641564	0.00445
8	4	4	31	0.0654515	0.00435
8	4	4	31	0.0654515	0.00435
9	16	6	31	0.0692611	0.00491
9	16	6	32	0.0728328	0.00299
9	16	6	34	0.0728328	0.00299
9	19	6	31	0.0692611	0.00491
9	19	6	32	0.0728328	0.00299
9	19	6	34	0.0728328	0.00299
9	19	6	31	0.0692611	0.00491
9	19	6	32	0.0728328	0.00299
9	19	6	34	0.0728328	0.00299
9	19	6	31	0.0692611	0.00491
9	19	6	32	0.0728328	0.00299
9	19	6	34	0.0728328	0.00299
9	27	6	30	0.0700551	0.00354
9	27	6	31	0.067242	0.00372
9	27	6	31	0.0744555	0.00313
9	27	6	31	0.0821259	0.00166
9	27	6	32	0.067242	0.00372
9	27	6	34	0.067242	0.00372
9	36	6	30	0.0660111	0.00423
9	36	6	31	0.0721862	0.00358
9	36	6	31	0.0803372	0.00191
9	40	6	31	0.0700551	0.00354
9	59	4	35	0.0661531	0.00404
10	5	6	4	0.0662652	0.00463
10	5	6	7	0.0668101	0.00449
10	5	6	7	0.0668101	0.00449
10	7	6	4	0.0752812	0.00257
10	7	6	6	0.0666337	0.00463
10	7	6	7	0.0673655	0.0045
10	7	6	7	0.0761584	0.00247
10	7	6	7	0.0761584	0.00247
10	7	6	8	0.0673655	0.0045
10	9	6	4	0.0649372	0.00474
10	9	6	7	0.0731289	0.00265
10	9	6	7	0.0818735	0.00143
10	9	6	7	0.0818735	0.00143
10	9	6	8	0.0731289	0.00265
10	9	6	18	0.0649778	0.00465
10	10	6	4	0.0649372	0.00474
10	10	6	6	0.0731309	0.0027
10	10	6	7	0.0909617	0.00076661
10	10	6	7	0.10072	0.00038629
10	10	6	7	0.10072	0.00038629
10	10	6	8	0.0909617	0.00076661
10	10	6	11	0.0731309	0.0027
10	10	6	11	0.0731309	0.0027
10	10	6	13	0.0649778	0.00465
10	10	6	14	0.0731289	0.00265
10	10	6	14	0.0731289	0.00265
10	10	6	16	0.0731289	0.00265
10	10	6	17	0.0731289	0.00265
10	10	6	17	0.0731289	0.00265
10	10	6	18	0.0818735	0.00143
10	10	6	18	0.0732711	0.00258
10	10	6	19	0.0651478	0.00451
10	10	6	24	0.0651478	0.00451
10	10	6	6	0.065487	0.00473
10	10	6	7	0.0826636	0.00142
10	10	6	7	0.0921074	0.00073532
10	10	6	7	0.0921074	0.00073532
10	10	6	8	0.0826636	0.00142
10	10	6	11	0.065487	0.00473
10	10	6	11	0.065487	0.00473
10	10	6	14	0.065713	0.00463
10	10	6	14	0.065713	0.00463
10	10	6	16	0.065713	0.00463
10	10	6	17	0.065713	0.00463
10	10	6	17	0.065713	0.00463
10	10	6	18	0.0741318	0.00256
10	10	6	18	0.0660705	0.00449
10	11	6	6	0.065487	0.00473
10	11	6	7	0.0826636	0.00142
10	11	6	7	0.0921074	0.00073532
10	11	6	7	0.0921074	0.00073532
10	11	6	8	0.0826636	0.00142
10	11	6	11	0.065487	0.00473
10	11	6	11	0.065487	0.00473
10	11	6	14	0.065713	0.00463
10	11	6	14	0.065713	0.00463
10	11	6	16	0.065713	0.00463
10	11	6	17	0.065713	0.00463
10	11	6	17	0.065713	0.00463
10	11	6	18	0.0741318	0.00256
10	11	6	18	0.0660705	0.00449
10	11	6	6	0.065487	0.00473
10	11	6	7	0.0826636	0.00142
10	11	6	7	0.0921074	0.00073532
10	11	6	7	0.0921074	0.00073532
10	11	6	8	0.0826636	0.00142
10	11	6	11	0.065487	0.00473
10	11	6	11	0.065487	0.00473
10	11	6	14	0.065713	0.00463
10	11	6	14	0.065713	0.00463
10	11	6	16	0.065713	0.00463
10	11	6	17	0.065713	0.00463
10	11	6	17	0.065713	0.00463
10	11	6	18	0.0741318	0.00256
10	11	6	18	0.0660705	0.00449
10	13	6	7	0.074802	0.00256
10	13	6	7	0.0839243	0.00137
10	13	6	7	0.0839243	0.00137
10	13	6	8	0.074802	0.00256
10	13	6	18	0.0668101	0.00449
10	32	7	5	0.0664861	0.00392
10	32	7	5	0.0753924	0.00208
10	32	7	7	0.0672355	0.00366
10	33	7	5	0.0664861	0.00392
10	33	7	5	0.0753924	0.00208
10	33	7	7	0.0672355	0.00366
10	43	9	48	0.0687992	0.00436
11	48	1	4	0.0692641	0.00413
11	49	1	4	0.0692641	0.00413
11	49	1	4	0.0692641	0.00413
11	52	1	2	0.0761584	0.00247
11	52	1	2	0.0761584	0.00247
11	52	1	4	0.0761584	0.00247
11	54	1	2	0.0867987	0.00123
11	54	1	2	0.0867987	0.00123
11	54	1	4	0.0692641	0.00413
11	54	1	2	0.0867987	0.00123
11	54	1	2	0.0867987	0.00123
11	54	1	4	0.0692641	0.00413
11	55	1	2	0.0771993	0.00235
11	55	1	2	0.0771993	0.00235
11	76	2	44	0.0723982	0.00388
11	76	2	45	0.0723982	0.00388
11	76	2	45	0.0723982	0.00388
11	76	2	46	0.0646847	0.00467
11	76	2	47	0.0646847	0.00467
11	76	2	49	0.0723982	0.00388
11	76	2	49	0.0806907	0.00195
11	76	2	50	0.0646847	0.00467
11	76	2	44	0.0723982	0.00388
11	76	2	45	0.0723982	0.00388
11	76	2	45	0.0723982	0.00388
11	76	2	46	0.0646847	0.00467
11	76	2	47	0.0646847	0.00467
11	76	2	49	0.0723982	0.00388
11	76	2	49	0.0806907	0.00195
11	76	2	50	0.0646847	0.00467
12	47	1	2	0.0658949	0.00415
12	47	1	2	0.0658949	0.00415
12	48	1	2	0.0658949	0.00415
12	48	1	2	0.0658949	0.00415
12	52	1	2	0.0672355	0.00366
12	52	1	2	0.0672355	0.00366
12	54	1	2	0.0672355	0.00366
12	54	1	2	0.0672355	0.00366
13	29	12	17	0.0684604	0.00309
13	31	12	17	0.0734222	0.00253
13	31	12	17	0.0867014	0.00083473
13	32	12	17	0.0867014	0.00083473
13	32	12	17	0.0867014	0.00083473
13	32	12	17	0.0867014	0.00083473
13	34	12	1	0.0702091	0.00368
13	34	12	1	0.0702091	0.00368
13	34	12	2	0.0702091	0.00368
13	34	12	2	0.0702091	0.00368
13	34	12	9	0.0677958	0.0037
13	34	12	10	0.0785885	0.00189
13	34	12	13	0.0854775	0.00106
13	34	12	17	0.108611	0.00020716
13	34	12	20	0.0747991	0.00279
13	34	12	1	0.0702091	0.00368
13	34	12	1	0.0702091	0.00368
13	34	12	2	0.0702091	0.00368
13	34	12	2	0.0702091	0.00368
13	34	12	9	0.0677958	0.0037
13	34	12	10	0.0785885	0.00189
13	34	12	13	0.0854775	0.00106
13	34	12	17	0.108611	0.00020716
13	34	12	20	0.0747991	0.00279
13	35	12	10	0.0681699	0.00369
13	35	12	13	0.0747318	0.00216
13	35	12	17	0.0954481	0.00048408
13	35	12	10	0.0681699	0.00369
13	35	12	13	0.0747318	0.00216
13	35	12	17	0.0954481	0.00048408
13	36	12	17	0.0719965	0.00332
13	40	12	1	0.0639358	0.00466
13	40	12	1	0.0639358	0.00466
13	40	12	2	0.0639358	0.00466
13	40	12	2	0.0639358	0.00466
13	40	12	10	0.0686716	0.00401
13	40	12	13	0.0758403	0.00231
13	40	12	17	0.0926698	0.00059331
13	42	12	1	0.0711457	0.00273
13	42	12	1	0.0711457	0.00273
13	42	12	2	0.0711457	0.00273
13	42	12	2	0.0711457	0.00273
13	42	12	9	0.0661162	0.00432
13	42	12	10	0.0756477	0.0023
13	42	12	13	0.102408	0.0003417
13	42	12	17	0.121363	0.00012117
13	42	12	20	0.0840774	0.00108
13	42	12	30	0.0708714	0.00372
13	42	12	30	0.0708714	0.00372
13	43	12	1	0.0639358	0.00466
13	43	12	1	0.0639358	0.00466
13	43	12	2	0.0639358	0.00466
13	43	12	2	0.0639358	0.00466
13	43	12	10	0.0686716	0.00401
13	43	12	13	0.0941786	0.00064236
13	43	12	17	0.113127	0.00014043
13	43	12	20	0.0774168	0.00189
13	44	12	13	0.0832734	0.0013
13	44	12	17	0.100172	0.00052132
13	44	12	20	0.0664886	0.00376
13	45	12	10	0.0658396	0.00432
13	45	12	13	0.0910715	0.00071546
13	45	12	17	0.107993	0.0002667
13	45	12	20	0.0727149	0.00338
13	45	12	34	0.0702091	0.00368
13	48	12	10	0.0632073	0.00472
13	48	12	13	0.088207	0.00127
13	48	12	17	0.103209	0.00030587
13	48	12	20	0.0683214	0.00367
13	48	12	34	0.0664339	0.00403
13	48	12	10	0.0632073	0.00472
13	48	12	13	0.088207	0.00127
13	48	12	17	0.103209	0.00030587
13	48	12	20	0.0683214	0.00367
13	48	12	34	0.0664339	0.00403
13	49	8	35	0.072221	0.00262
13	49	8	35	0.0640432	0.00459
13	49	8	36	0.0640432	0.00459
13	49	8	36	0.0640432	0.00459
13	49	8	48	0.0641564	0.00445
13	49	8	49	0.0641564	0.00445
13	49	8	51	0.0811805	0.00212
13	49	8	51	0.0811805	0.00212
13	49	8	53	0.0809506	0.0014
13	49	8	56	0.072221	0.00262
13	49	8	59	0.0641564	0.00445
13	49	8	35	0.072221	0.00262
13	49	8	35	0.0640432	0.00459
13	49	8	36	0.0640432	0.00459
13	49	8	36	0.0640432	0.00459
13	49	8	48	0.0641564	0.00445
13	49	8	49	0.0641564	0.00445
13	49	8	51	0.0811805	0.00212
13	49	8	51	0.0811805	0.00212
13	49	8	53	0.0809506	0.0014
13	49	8	56	0.072221	0.00262
13	49	8	59	0.0641564	0.00445
13	62	8	35	0.0797045	0.0023
13	62	8	35	0.0709825	0.00405
13	62	8	36	0.0709825	0.00405
13	62	8	36	0.0709825	0.00405
13	62	8	48	0.0708805	0.00385
13	62	8	49	0.0708805	0.00385
13	62	8	51	0.088737	0.00112
13	62	8	51	0.088737	0.00112
13	62	8	53	0.0887437	0.0012
13	62	8	56	0.0797045	0.0023
13	62	8	59	0.0708805	0.00385
13	62	12	17	0.0664339	0.00403
13	63	8	35	0.0709825	0.00405
13	63	8	36	0.0709825	0.00405
13	63	8	36	0.0709825	0.00405
13	63	8	48	0.0708805	0.00385
13	63	8	49	0.0708805	0.00385
13	63	8	51	0.088737	0.00112
13	63	8	51	0.088737	0.00112
13	63	8	53	0.0887437	0.0012
13	63	8	56	0.0797045	0.0023
13	63	8	59	0.0708805	0.00385
13	64	8	35	0.072221	0.00262
13	64	8	35	0.0809506	0.0014
13	64	8	36	0.0809506	0.0014
13	64	8	36	0.0809506	0.0014
13	64	8	37	0.0723152	0.00254
13	64	8	41	0.0723152	0.00254
13	64	8	43	0.0640432	0.00459
13	64	8	45	0.0723152	0.00254
13	64	8	46	0.0723152	0.00254
13	64	8	48	0.0811805	0.00212
13	64	8	49	0.0811805	0.00212
13	64	8	49	0.0723152	0.00254
13	64	8	50	0.0723152	0.00254
13	64	8	51	0.100206	0.00057885
13	64	8	51	0.100206	0.00057885
13	64	8	53	0.0998363	0.00037838
13	64	8	56	0.0900678	0.00075432
13	64	8	59	0.0811805	0.00212
13	65	8	31	0.0651478	0.00451
13	65	8	34	0.0651478	0.00451
13	65	8	35	0.0821389	0.00138
13	65	8	35	0.0735615	0.00248
13	65	8	36	0.0735615	0.00248
13	65	8	36	0.0735615	0.00248
13	65	8	37	0.0654515	0.00435
13	65	8	41	0.0654515	0.00435
13	65	8	45	0.0654515	0.00435
13	65	8	46	0.0654515	0.00435
13	65	8	48	0.0740061	0.00237
13	65	8	49	0.0740061	0.00237
13	65	8	49	0.0654515	0.00435
13	65	8	50	0.0654515	0.00435
13	65	8	51	0.092207	0.00066507
13	65	8	51	0.092207	0.00066507
13	65	8	53	0.0916017	0.00070635
13	65	8	56	0.0821389	0.00138
13	65	8	59	0.0740061	0.00237
13	66	7	32	0.0766834	0.00192
13	66	7	36	0.0710996	0.00296
13	66	8	35	0.072221	0.00262
13	66	8	35	0.0640432	0.00459
13	66	8	36	0.0640432	0.00459
13	66	8	36	0.0640432	0.00459
13	66	8	48	0.0641564	0.00445
13	66	8	49	0.0641564	0.00445
13	66	8	51	0.0811805	0.00212
13	66	8	51	0.0811805	0.00212
13	66	8	53	0.0809506	0.0014
13	66	8	56	0.072221	0.00262
13	66	8	59	0.0641564	0.00445
13	70	7	36	0.071403	0.00297
13	70	8	35	0.0674944	0.00431
13	70	8	51	0.07734	0.00219
13	70	8	51	0.07734	0.00219
13	70	8	53	0.0763269	0.00234
13	70	8	56	0.0674944	0.00431
13	71	7	36	0.071403	0.00297
13	71	8	35	0.0674944	0.00431
13	71	8	51	0.07734	0.00219
13	71	8	51	0.07734	0.00219
13	71	8	53	0.0763269	0.00234
13	71	8	56	0.0674944	0.00431
13	73	7	32	0.0704175	0.00331
13	73	7	36	0.0831853	0.00146
13	79	4	4	0.065713	0.00463
13	79	4	5	0.0642051	0.00477
13	80	4	4	0.065713	0.00463
13	80	4	5	0.0642051	0.00477
14	1	10	10	0.0683258	0.00409
14	1	10	11	0.0683258	0.00409
14	1	10	11	0.0683258	0.00409
14	1	10	14	0.0795665	0.00218
14	1	10	17	0.0695571	0.00396
14	1	10	17	0.0695571	0.00396
14	1	10	18	0.0695571	0.00396
14	1	10	19	0.0695571	0.00396
14	1	10	21	0.0695571	0.00396
14	1	10	10	0.0683258	0.00409
14	1	10	11	0.0683258	0.00409
14	1	10	11	0.0683258	0.00409
14	1	10	14	0.0795665	0.00218
14	1	10	17	0.0695571	0.00396
14	1	10	17	0.0695571	0.00396
14	1	10	18	0.0695571	0.00396
14	1	10	19	0.0695571	0.00396
14	1	10	21	0.0695571	0.00396
14	5	10	14	0.0708805	0.00385
14	6	10	10	0.0683258	0.00409
14	6	10	11	0.0683258	0.00409
14	6	10	11	0.0683258	0.00409
14	7	10	10	0.0683258	0.00409
14	7	10	11	0.0683258	0.00409
14	7	10	11	0.0683258	0.00409
14	18	10	10	0.0733576	0.00335
14	18	10	13	0.0689459	0.00357
14	18	10	14	0.0711236	0.0034
14	19	10	7	0.0664861	0.00392
14	19	10	10	0.0814206	0.0019
14	19	10	10	0.070471	0.00357
14	19	10	11	0.070471	0.00357
14	19	10	11	0.070471	0.00357
14	19	10	13	0.0770605	0.00203
14	19	10	14	0.0797853	0.00191
14	19	10	17	0.0691044	0.00362
14	19	10	17	0.0691044	0.00362
14	19	10	18	0.0691044	0.00362
14	19	10	19	0.0691044	0.00362
14	19	10	21	0.0691044	0.00362
14	21	10	7	0.0746129	0.00223
14	21	10	9	0.0718089	0.00363
14	21	10	10	0.0898816	0.00105
14	21	10	10	0.0785355	0.00203
14	21	10	11	0.0785355	0.00203
14	21	10	11	0.0785355	0.00203
14	21	10	13	0.085601	0.00112
14	21	10	14	0.0889158	0.00105
14	21	10	17	0.0778074	0.00203
14	21	10	17	0.0778074	0.00203
14	21	10	18	0.0778074	0.00203
14	21	10	19	0.0778074	0.00203
14	21	10	21	0.0778074	0.00203
14	23	10	7	0.0746129	0.00223
14	23	10	9	0.0718089	0.00363
14	23	10	10	0.0898816	0.00105
14	23	10	10	0.0785355	0.00203
14	23	10	11	0.0785355	0.00203
14	23	10	11	0.0785355	0.00203
14	23	10	13	0.085601	0.00112
14	23	10	14	0.0889158	0.00105
14	23	10	17	0.0778074	0.00203
14	23	10	17	0.0778074	0.00203
14	23	10	18	0.0778074	0.00203
14	23	10	19	0.0778074	0.00203
14	23	10	21	0.0778074	0.00203
14	23	10	32	0.0746129	0.00223
14	23	10	33	0.0746129	0.00223
14	27	10	10	0.0718089	0.00363
14	27	10	13	0.0679923	0.00385
14	27	10	14	0.0709254	0.00363
14	28	10	10	0.0798162	0.00206
14	28	10	10	0.069314	0.00385
14	28	10	11	0.069314	0.00385
14	28	10	11	0.069314	0.00385
14	28	10	13	0.0760725	0.00219
14	28	10	14	0.0795913	0.00205
14	28	10	17	0.0692592	0.0038
14	28	10	17	0.0692592	0.0038
14	28	10	18	0.0692592	0.0038
14	28	10	19	0.0692592	0.0038
14	28	10	21	0.0692592	0.0038
14	28	10	32	0.0658949	0.00415
14	28	10	33	0.0658949	0.00415
14	28	10	10	0.0798162	0.00206
14	28	10	10	0.069314	0.00385
14	28	10	11	0.069314	0.00385
14	28	10	11	0.069314	0.00385
14	28	10	13	0.0760725	0.00219
14	28	10	14	0.0795913	0.00205
14	28	10	17	0.0692592	0.0038
14	28	10	17	0.0692592	0.0038
14	28	10	18	0.0692592	0.0038
14	28	10	19	0.0692592	0.0038
14	28	10	21	0.0692592	0.0038
14	28	10	32	0.0658949	0.00415
14	28	10	33	0.0658949	0.00415
14	29	10	10	0.0798162	0.00206
14	29	10	10	0.069314	0.00385
14	29	10	11	0.069314	0.00385
14	29	10	11	0.069314	0.00385
14	29	10	13	0.0760725	0.00219
14	29	10	14	0.0795913	0.00205
14	29	10	17	0.0692592	0.0038
14	29	10	17	0.0692592	0.0038
14	29	10	18	0.0692592	0.0038
14	29	10	19	0.0692592	0.0038
14	29	10	21	0.0692592	0.0038
14	29	10	32	0.0658949	0.00415
14	29	10	33	0.0658949	0.00415
14	31	10	9	0.0704496	0.00389
14	31	10	10	0.0704496	0.00389
14	31	10	13	0.0672023	0.00409
14	31	10	14	0.0708805	0.00385
14	38	10	32	0.0672355	0.00366
14	38	10	33	0.0672355	0.00366
14	38	10	32	0.0672355	0.00366
14	38	10	33	0.0672355	0.00366
14	39	10	32	0.0672355	0.00366
14	39	10	33	0.0672355	0.00366
15	0	10	0	0.0718116	0.00328
15	0	10	2	0.0782404	0.00186
15	0	10	5	0.0901164	0.00091746
15	0	10	7	0.0832468	0.00172
15	0	10	9	0.0672355	0.00366
15	0	10	10	0.0672355	0.00366
15	2	10	0	0.0718116	0.00328
15	2	10	2	0.0782404	0.00186
15	2	10	5	0.0901164	0.00091746
15	2	10	7	0.0832468	0.00172
15	2	10	9	0.0672355	0.00366
15	2	10	10	0.0672355	0.00366
15	4	10	0	0.0718116	0.00328
15	4	10	2	0.0782404	0.00186
15	4	10	5	0.0901164	0.00091746
15	4	10	7	0.0832468	0.00172
15	4	10	9	0.0672355	0.00366
15	4	10	10	0.0672355	0.00366
15	5	10	2	0.070077	0.00328
15	5	10	5	0.0815371	0.00167
15	5	10	7	0.0751147	0.00306
15	5	10	0	0.0718116	0.00328
15	5	10	2	0.0782404	0.00186
15	5	10	5	0.0901164	0.00091746
15	5	10	7	0.0832468	0.00172
15	5	10	9	0.0672355	0.00366
15	5	10	10	0.0672355	0.00366
15	8	10	0	0.0815371	0.00167
15	8	10	2	0.0882621	0.00091746
15	8	10	5	0.10107	0.00042962
15	8	10	7	0.0939098	0.00083847
15	8	10	9	0.0763579	0.00191
15	8	10	10	0.0763579	0.00191
15	8	10	10	0.070077	0.00328
15	8	10	11	0.070077	0.00328
15	8	10	11	0.070077	0.00328
15	8	10	22	0.068198	0.00334
15	8	10	0	0.0733539	0.00297
15	8	10	2	0.0796297	0.00167
15	8	10	5	0.0920335	0.00080755
15	8	10	7	0.085318	0.00154
15	8	10	9	0.068156	0.00338
15	8	10	10	0.068156	0.00338
16	0	12	17	0.074251	0.00218
16	0	12	20	0.0963486	0.00049757
16	0	12	31	0.0713449	0.00375
16	0	14	45	0.0702843	0.00328
16	0	14	45	0.0702843	0.00328
16	0	14	46	0.0702843	0.00328
16	0	14	47	0.0702843	0.00328
16	0	14	49	0.0736148	0.00289
16	0	14	49	0.0736148	0.00289
16	0	14	52	0.0884503	0.0009119
16	0	14	53	0.0884503	0.0009119
16	0	14	55	0.0736148	0.00289
16	4	12	17	0.0810128	0.00195
16	4	12	20	0.103728	0.00027061
16	4	12	30	0.0708714	0.00372
16	4	12	30	0.0708714	0.00372
16	4	12	31	0.0782117	0.00212
16	4	12	32	0.0708714	0.00372
16	4	14	38	0.0693351	0.00329
16	4	14	38	0.0693351	0.00329
16	4	14	39	0.0693351	0.00329
16	4	14	39	0.076539	0.00191
16	4	14	40	0.0874364	0.00091526
16	4	14	41	0.0874364	0.00091526
16	4	14	42	0.0693351	0.00329
16	4	14	43	0.0693351	0.00329
16	4	14	44	0.076539	0.00191
16	4	14	45	0.0954167	0.00050238
16	4	14	45	0.0954167	0.00050238
16	4	14	46	0.0954167	0.00050238
16	4	14	47	0.0954167	0.00050238
16	4	14	49	0.0992208	0.00041512
16	4	14	49	0.0992208	0.00041512
16	4	14	50	0.0911266	0.00076888
16	4	14	52	0.116373	0.00011434
16	4	14	53	0.116373	0.00011434
16	4	14	55	0.0992208	0.00041512
16	4	14	55	0.0833493	0.0014
16	4	14	57	0.0758864	0.00249
16	4	14	57	0.0758864	0.00249
16	4	14	58	0.0758864	0.00249
16	4	14	59	0.0758864	0.00249
16	5	12	17	0.0810128	0.00195
16	5	12	20	0.103728	0.00027061
16	5	12	30	0.0708714	0.00372
16	5	12	30	0.0708714	0.00372
16	5	12	31	0.0782117	0.00212
16	5	12	32	0.0708714	0.00372
16	5	14	38	0.0693351	0.00329
16	5	14	38	0.0693351	0.00329
16	5	14	39	0.0693351	0.00329
16	5	14	39	0.076539	0.00191
16	5	14	40	0.0874364	0.00091526
16	5	14	41	0.0874364	0.00091526
16	5	14	42	0.0693351	0.00329
16	5	14	43	0.0693351	0.00329
16	5	14	44	0.076539	0.00191
16	5	14	45	0.0954167	0.00050238
16	5	14	45	0.0954167	0.00050238
16	5	14	46	0.0954167	0.00050238
16	5	14	47	0.0954167	0.00050238
16	5	14	49	0.0992208	0.00041512
16	5	14	49	0.0992208	0.00041512
16	5	14	50	0.0911266	0.00076888
16	5	14	52	0.116373	0.00011434
16	5	14	53	0.116373	0.00011434
16	5	14	55	0.0992208	0.00041512
16	5	14	55	0.0833493	0.0014
16	5	14	57	0.0758864	0.00249
16	5	14	57	0.0758864	0.00249
16	5	14	58	0.0758864	0.00249
16	5	14	59	0.0758864	0.00249
16	5	12	17	0.0810128	0.00195
16	5	12	20	0.103728	0.00027061
16	5	12	30	0.0708714	0.00372
16	5	12	30	0.0708714	0.00372
16	5	12	31	0.0782117	0.00212
16	5	12	32	0.0708714	0.00372
16	5	14	38	0.0693351	0.00329
16	5	14	38	0.0693351	0.00329
16	5	14	39	0.0693351	0.00329
16	5	14	39	0.076539	0.00191
16	5	14	40	0.0874364	0.00091526
16	5	14	41	0.0874364	0.00091526
16	5	14	42	0.0693351	0.00329
16	5	14	43	0.0693351	0.00329
16	5	14	44	0.076539	0.00191
16	5	14	45	0.0954167	0.00050238
16	5	14	45	0.0954167	0.00050238
16	5	14	46	0.0954167	0.00050238
16	5	14	47	0.0954167	0.00050238
16	5	14	49	0.0992208	0.00041512
16	5	14	49	0.0992208	0.00041512
16	5	14	50	0.0911266	0.00076888
16	5	14	52	0.116373	0.00011434
16	5	14	53	0.116373	0.00011434
16	5	14	55	0.0992208	0.00041512
16	5	14	55	0.0833493	0.0014
16	5	14	57	0.0758864	0.00249
16	5	14	57	0.0758864	0.00249
16	5	14	58	0.0758864	0.00249
16	5	14	59	0.0758864	0.00249
16	13	9	59	0.0769285	0.00232
16	13	12	17	0.0677958	0.0037
16	13	12	20	0.0892618	0.00091594
16	13	12	28	0.0677958	0.0037
16	13	12	30	0.0747318	0.00216
16	13	12	30	0.0747318	0.00216
16	13	12	31	0.0819996	0.00124
16	13	12	32	0.0747318	0.00216
16	13	12	34	0.0677958	0.0037
16	13	14	37	0.0677079	0.00328
16	13	14	38	0.0745823	0.00294
16	13	14	38	0.0745823	0.00294
16	13	14	39	0.0745823	0.00294
16	13	14	39	0.081766	0.00166
16	13	14	40	0.0745823	0.00294
16	13	14	41	0.0745823	0.00294
16	13	14	42	0.0745823	0.00294
16	13	14	43	0.0745823	0.00294
16	13	14	44	0.081766	0.00166
16	13	14	45	0.101318	0.00042406
16	13	14	45	0.101318	0.00042406
16	13	14	46	0.101318	0.00042406
16	13	14	47	0.101318	0.00042406
16	13	14	49	0.105958	0.00021432
16	13	14	49	0.105958	0.00021432
16	13	14	50	0.0979056	0.00039605
16	13	14	52	0.122964	9.3443e-05
16	13	14	53	0.122964	9.3443e-05
16	13	14	55	0.105958	0.00021432
16	13	14	55	0.0901475	0.00072169
16	13	14	57	0.082681	0.0013
16	13	14	57	0.082681	0.0013
16	13	14	58	0.082681	0.0013
16	13	14	59	0.082681	0.0013
16	14	9	59	0.0769285	0.00232
16	14	12	17	0.0677958	0.0037
16	14	12	20	0.0892618	0.00091594
16	14	12	28	0.0677958	0.0037
16	14	12	30	0.0747318	0.00216
16	14	12	30	0.0747318	0.00216
16	14	12	31	0.0819996	0.00124
16	14	12	32	0.0747318	0.00216
16	14	12	34	0.0677958	0.0037
16	14	14	37	0.0677079	0.00328
16	14	14	38	0.0745823	0.00294
16	14	14	38	0.0745823	0.00294
16	14	14	39	0.0745823	0.00294
16	14	14	39	0.081766	0.00166
16	14	14	40	0.0745823	0.00294
16	14	14	41	0.0745823	0.00294
16	14	14	42	0.0745823	0.00294
16	14	14	43	0.0745823	0.00294
16	14	14	44	0.081766	0.00166
16	14	14	45	0.101318	0.00042406
16	14	14	45	0.101318	0.00042406
16	14	14	46	0.101318	0.00042406
16	14	14	47	0.101318	0.00042406
16	14	14	49	0.105958	0.00021432
16	14	14	49	0.105958	0.00021432
16	14	14	50	0.0979056	0.00039605
16	14	14	52	0.122964	9.3443e-05
16	14	14	53	0.122964	9.3443e-05
16	14	14	55	0.105958	0.00021432
16	14	14	55	0.0901475	0.00072169
16	14	14	57	0.082681	0.0013
16	14	14	57	0.082681	0.0013
16	14	14	58	0.082681	0.0013
16	14	14	59	0.082681	0.0013
16	14	12	17	0.0677958	0.0037
16	14	12	20	0.0892618	0.00091594
16	14	12	28	0.0677958	0.0037
16	14	12	30	0.0747318	0.00216
16	14	12	30	0.0747318	0.00216
16	14	12	31	0.0819996	0.00124
16	14	12	32	0.0747318	0.00216
16	14	12	34	0.0677958	0.0037
16	14	14	45	0.081766	0.00166
16	14	14	45	0.081766	0.00166
16	14	14	46	0.081766	0.00166
16	14	14	47	0.081766	0.00166
16	14	14	49	0.0857669	0.00090476
16	14	14	49	0.0857669	0.00090476
16	14	14	50	0.0784462	0.00159
16	14	14	52	0.101318	0.00042406
16	14	14	53	0.101318	0.00042406
16	14	14	55	0.0857669	0.00090476
16	14	14	55	0.071425	0.00274
16	14	14	57	0.0647016	0.00467
16	14	14	57	0.0647016	0.00467
16	14	14	58	0.0647016	0.00467
16	14	14	59	0.0647016	0.00467
16	18	14	39	0.0692181	0.0032
16	18	14	44	0.0692181	0.0032
16	18	14	45	0.0692181	0.0032
16	18	14	45	0.0692181	0.0032
16	18	14	46	0.0692181	0.0032
16	18	14	47	0.0692181	0.0032
16	18	14	49	0.0733514	0.00274
16	18	14	49	0.0733514	0.00274
16	18	14	50	0.066766	0.00472
16	18	14	52	0.0873805	0.00087918
16	18	14	53	0.0873805	0.00087918
16	18	14	55	0.0733514	0.00274
16	18	14	52	0.0753572	0.0019
16	18	14	53	0.0753572	0.0019
16	18	14	55	0.0658267	0.00468
17	11	8	50	0.0713977	0.00397
17	11	8	50	0.0784143	0.00222
17	13	8	45	0.0647349	0.00438
17	13	8	46	0.0647349	0.00438
17	13	8	49	0.0647349	0.00438
17	13	8	50	0.0817901	0.00132
17	14	8	35	0.0683913	0.004
17	14	8	36	0.0683913	0.004
17	14	8	36	0.0683913	0.004
17	14	8	43	0.0683913	0.004
17	14	8	45	0.0782117	0.00212
17	14	8	46	0.0782117	0.00212
17	14	8	48	0.0708714	0.00372
17	14	8	49	0.0708714	0.00372
17	14	8	49	0.0782117	0.00212
17	14	8	50	0.096931	0.00057807
17	14	8	51	0.0708714	0.00372
17	14	8	51	0.0708714	0.00372
17	15	8	50	0.0746859	0.00231
17	15	8	51	0.0672719	0.004
17	15	8	51	0.0672719	0.004
17	15	8	50	0.0679246	0.004
17	17	8	50	0.0679246	0.004
17	17	8	50	0.0679246	0.004
17	18	8	50	0.0679246	0.004
17	26	8	50	0.0721871	0.00333
17	26	8	50	0.0721871	0.00333
17	34	10	57	0.0721004	0.00333
17	34	10	57	0.0721004	0.00333
17	46	9	12	0.0689156	0.00494
17	46	9	13	0.0662153	0.00477
17	46	9	14	0.0662153	0.00477
17	48	9	12	0.0689156	0.00494
17	48	9	13	0.0662153	0.00477
17	48	9	14	0.0662153	0.00477
17	48	9	12	0.0689156	0.00494
17	48	9	13	0.0662153	0.00477
17	48	9	14	0.0662153	0.00477
17	48	9	12	0.0689156	0.00494
17	48	9	13	0.0662153	0.00477
17	48	9	14	0.0662153	0.00477
17	49	9	12	0.0689156	0.00494
17	49	9	13	0.0662153	0.00477
17	49	9	14	0.0662153	0.00477
17	61	6	18	0.0672352	0.00372
17	61	6	18	0.0672352	0.00372
17	62	6	18	0.0672352	0.00372
19	16	7	0	0.0878851	0.00087568
19	16	7	0	0.0878851	0.00087568
19	16	12	9	0.0648038	0.00418
19	17	7	0	0.0747991	0.00279
19	17	7	0	0.0747991	0.00279
19	17	12	9	0.0677958	0.0037
19	18	7	0	0.068649	0.00308
19	18	7	0	0.068649	0.00308
19	18	12	9	0.0710447	0.00329
20	45	6	39	0.0651897	0.0042
20	46	6	39	0.0679466	0.00395
20	46	8	45	0.0679246	0.004
20	46	8	46	0.0679246	0.004
20	48	6	39	0.0779878	0.00214
20	48	6	55	0.0628339	0.00493
20	48	8	43	0.065379	0.00434
20	48	8	45	0.0746859	0.00231
20	48	8	46	0.0746859	0.00231
20	48	8	48	0.0672719	0.004
20	48	8	49	0.0672719	0.004
20	49	6	39	0.0779878	0.00214
20	49	6	55	0.0628339	0.00493
20	49	8	43	0.065379	0.00434
20	49	8	45	0.0746859	0.00231
20	49	8	46	0.0746859	0.00231
20	49	8	48	0.0672719	0.004
20	49	8	49	0.0672719	0.004
20	49	6	39	0.0779878	0.00214
20	49	6	55	0.0628339	0.00493
20	49	8	43	0.065379	0.00434
20	49	8	45	0.0746859	0.00231
20	49	8	46	0.0746859	0.00231
20	49	8	48	0.0672719	0.004
20	49	8	49	0.0672719	0.004
20	50	6	39	0.0779878	0.00214
20	50	6	55	0.0628339	0.00493
20	50	8	43	0.065379	0.00434
20	50	8	45	0.0746859	0.00231
20	50	8	46	0.0746859	0.00231
20	50	8	48	0.0672719	0.004
20	50	8	49	0.0672719	0.004
20	51	6	39	0.0779878	0.00214
20	51	6	55	0.0628339	0.00493
20	51	8	43	0.065379	0.00434
20	51	8	45	0.0746859	0.00231
20	51	8	46	0.0746859	0.00231
20	51	8	48	0.0672719	0.004
20	51	8	49	0.0672719	0.004
20	51	6	39	0.0779878	0.00214
20	51	6	55	0.0628339	0.00493
20	51	8	43	0.065379	0.00434
20	51	8	45	0.0746859	0.00231
20	51	8	46	0.0746859	0.00231
20	51	8	48	0.0672719	0.004
20	51	8	49	0.0672719	0.004
20	53	6	39	0.0854908	0.00117
20	53	6	41	0.0679466	0.00395
20	53	6	49	0.0674534	0.00384
20	53	6	50	0.0674534	0.00384
20	53	6	52	0.0679466	0.00395
20	53	6	55	0.0702431	0.00429
20	53	6	55	0.0626817	0.00496
20	53	8	45	0.0679246	0.004
20	53	8	46	0.0679246	0.004
21	26	7	47	0.0622754	0.00482
21	26	7	47	0.0622754	0.00482
21	35	1	36	0.0641564	0.00445
21	36	1	36	0.0640432	0.00459
21	40	1	34	0.0740061	0.00237
21	40	1	34	0.0672023	0.00409
21	40	1	35	0.0672023	0.00409
21	40	1	35	0.0740061	0.00237
21	40	1	36	0.0811805	0.00212
21	40	1	40	0.0779878	0.00214
21	40	1	42	0.0779878	0.00214
21	40	1	43	0.0779878	0.00214
21	40	1	44	0.0779878	0.00214
21	40	1	45	0.0679466	0.00395
21	40	17	11	0.0641564	0.00445
21	48	1	36	0.0642051	0.00477
21	48	1	40	0.0628339	0.00493
21	48	1	42	0.0628339	0.00493
21	48	1	43	0.0628339	0.00493
21	48	1	44	0.0628339	0.00493
21	48	17	8	0.0673655	0.0045
21	48	17	9	0.065713	0.00463
21	48	17	10	0.0909617	0.00076661
21	48	17	11	0.0909617	0.00076661
21	48	17	11	0.0809842	0.00148
21	48	17	11	0.0731289	0.00265
21	48	17	13	0.0716119	0.00274
21	48	18	46	0.073228	0.003
21	48	18	46	0.073228	0.003
21	48	18	48	0.0835643	0.0012
21	48	18	49	0.0843711	0.00122
21	48	18	50	0.0843711	0.00122
21	48	18	50	0.0843711	0.00122
21	51	17	10	0.0818735	0.00143
21	51	17	11	0.0818735	0.00143
21	51	17	11	0.0722723	0.00267
21	51	17	11	0.0649778	0.00465
21	51	17	13	0.063292	0.00484
21	51	18	43	0.0706633	0.00305
21	51	18	44	0.0706633	0.00305
21	51	18	46	0.0799129	0.00167
21	51	18	46	0.0799129	0.00167
21	51	18	48	0.0913186	0.00101
21	51	18	49	0.0924145	0.0006552
21	51	18	50	0.0924145	0.0006552
21	51	18	50	0.0924145	0.0006552
21	51	18	52	0.066331	0.00418
21	51	18	55	0.066331	0.00418
21	51	18	55	0.066331	0.00418
21	54	17	10	0.0818735	0.00143
21	54	17	11	0.0818735	0.00143
21	54	17	11	0.0722723	0.00267
21	54	17	11	0.0649778	0.00465
21	54	17	13	0.063292	0.00484
21	54	18	48	0.0730421	0.00352
21	54	18	49	0.0741308	0.00233
21	54	18	50	0.0741308	0.00233
21	54	18	50	0.0741308	0.00233
21	54	20	34	0.0639358	0.00466
21	54	20	35	0.0639358	0.00466
21	54	20	35	0.0639358	0.00466
21	59	17	10	0.0732747	0.00272
21	59	17	11	0.0732747	0.00272
21	59	17	11	0.0648692	0.00482
21	59	20	34	0.0677362	0.00451
21	59	20	35	0.0677362	0.00451
21	59	20	35	0.0677362	0.00451
21	59	20	36	0.0766405	0.00249
21	59	20	36	0.0766405	0.00249
21	59	20	37	0.0766405	0.00249
22	0	18	12	0.0681699	0.00369
22	0	18	13	0.0681699	0.00369
22	0	18	13	0.0681699	0.00369
22	0	18	14	0.0681699	0.00369
22	0	18	14	0.0681699	0.00369
22	0	18	17	0.0716157	0.0033
22	0	18	17	0.0716157	0.0033
22	0	18	18	0.0753572	0.0019
22	0	18	19	0.0753572	0.0019
22	0	18	34	0.0685569	0.00323
22	0	18	36	0.0824606	0.00168
22	0	18	39	0.0824606	0.00168
22	2	18	12	0.0681699	0.00369
22	2	18	13	0.0681699	0.00369
22	2	18	13	0.0681699	0.00369
22	2	18	14	0.0681699	0.00369
22	2	18	14	0.0681699	0.00369
22	2	18	17	0.0716157	0.0033
22	2	18	17	0.0716157	0.0033
22	2	18	18	0.0753572	0.0019
22	2	18	19	0.0753572	0.0019
22	2	18	34	0.0685569	0.00323
22	2	18	36	0.0824606	0.00168
22	2	18	39	0.0824606	0.00168
22	5	18	36	0.0710447	0.00329
22	5	18	39	0.0710447	0.00329
22	7	6	30	0.0750204	0.00215
22	9	6	30	0.0681699	0.00369
22	10	6	30	0.0681699	0.00369
22	10	6	30	0.0681699	0.00369
22	11	6	30	0.0785885	0.00189
22	11	6	30	0.0785885	0.00189
22	13	6	12	0.0683913	0.004
22	13	6	30	0.0821971	0.00123
22	13	6	31	0.0683571	0.00369
22	13	6	41	0.0788817	0.00189
22	13	6	42	0.0719965	0.00332
22	13	6	43	0.0719965	0.00332
22	13	6	44	0.0719965	0.00332
22	14	6	12	0.0683913	0.004
22	14	6	30	0.0821971	0.00123
22	14	6	31	0.0683571	0.00369
22	14	6	41	0.0788817	0.00189
22	14	6	42	0.0719965	0.00332
22	14	6	43	0.0719965	0.00332
22	14	6	44	0.0719965	0.00332
22	17	3	4	0.0700159	0.00418
22	17	6	4	0.0658396	0.00432
22	17	6	6	0.0727278	0.00253
22	17	6	7	0.0756477	0.0023
22	17	6	7	0.0686716	0.00401
22	17	6	7	0.0686716	0.00401
22	17	6	12	0.0756477	0.0023
22	17	6	13	0.0686716	0.00401
22	17	6	27	0.0649877	0.00417
22	17	6	30	0.0897054	0.0011
22	17	6	31	0.0750204	0.00215
22	17	6	31	0.0681699	0.00369
22	17	6	36	0.0649877	0.00417
22	17	6	39	0.0681699	0.00369
22	17	6	41	0.0858778	0.00106
22	17	6	42	0.0785885	0.00189
22	17	6	43	0.0785885	0.00189
22	17	6	44	0.0785885	0.00189
22	17	14	28	0.0700551	0.00354
22	17	14	28	0.0700551	0.00354
22	17	14	29	0.0700551	0.00354
22	17	16	22	0.0649877	0.00417
22	17	16	22	0.0649877	0.00417
22	17	3	4	0.0700159	0.00418
22	17	6	4	0.0658396	0.00432
22	17	6	6	0.0727278	0.00253
22	17	6	7	0.0756477	0.0023
22	17	6	7	0.0686716	0.00401
22	17	6	7	0.0686716	0.00401
22	17	6	12	0.0756477	0.0023
22	17	6	13	0.0686716	0.00401
22	17	6	27	0.0649877	0.00417
22	17	6	30	0.0897054	0.0011
22	17	6	31	0.0750204	0.00215
22	17	6	31	0.0681699	0.00369
22	17	6	36	0.0649877	0.00417
22	17	6	39	0.0681699	0.00369
22	17	6	41	0.0858778	0.00106
22	17	6	42	0.0785885	0.00189
22	17	6	43	0.0785885	0.00189
22	17	6	44	0.0785885	0.00189
22	17	14	28	0.0700551	0.00354
22	17	14	28	0.0700551	0.00354
22	17	14	29	0.0700551	0.00354
22	17	16	22	0.0649877	0.00417
22	17	16	22	0.0649877	0.00417
22	18	3	4	0.0700159	0.00418
22	18	6	4	0.0658396	0.00432
22	18	6	6	0.0727278	0.00253
22	18	6	7	0.0756477	0.0023
22	18	6	7	0.0686716	0.00401
22	18	6	7	0.0686716	0.00401
22	18	6	12	0.0756477	0.0023
22	18	6	13	0.0686716	0.00401
22	18	6	27	0.0649877	0.00417
22	18	6	30	0.0897054	0.0011
22	18	6	31	0.0750204	0.00215
22	18	6	31	0.0681699	0.00369
22	18	6	36	0.0649877	0.00417
22	18	6	39	0.0681699	0.00369
22	18	6	41	0.0858778	0.00106
22	18	6	42	0.0785885	0.00189
22	18	6	43	0.0785885	0.00189
22	18	6	44	0.0785885	0.00189
22	18	14	28	0.0700551	0.00354
22	18	14	28	0.0700551	0.00354
22	18	14	29	0.0700551	0.00354
22	18	16	22	0.0649877	0.00417
22	18	16	22	0.0649877	0.00417
22	19	3	4	0.0700159	0.00418
22	19	6	4	0.0658396	0.00432
22	19	6	6	0.0727278	0.00253
22	19	6	7	0.0756477	0.0023
22	19	6	7	0.0686716	0.00401
22	19	6	7	0.0686716	0.00401
22	19	6	12	0.0756477	0.0023
22	19	6	13	0.0686716	0.00401
22	19	6	27	0.0649877	0.00417
22	19	6	30	0.0897054	0.0011
22	19	6	31	0.0750204	0.00215
22	19	6	31	0.0681699	0.00369
22	19	6	36	0.0649877	0.00417
22	19	6	39	0.0681699	0.00369
22	19	6	41	0.0858778	0.00106
22	19	6	42	0.0785885	0.00189
22	19	6	43	0.0785885	0.00189
22	19	6	44	0.0785885	0.00189
22	19	14	28	0.0700551	0.00354
22	19	14	28	0.0700551	0.00354
22	19	14	29	0.0700551	0.00354
22	19	16	22	0.0649877	0.00417
22	19	16	22	0.0649877	0.00417
22	21	3	0	0.0632073	0.00472
22	21	3	2	0.0658396	0.00432
22	21	3	4	0.0876033	0.00125
22	21	3	5	0.0771993	0.00235
22	21	3	5	0.0771993	0.00235
22	21	3	8	0.0746182	0.00246
22	21	3	8	0.0746182	0.00246
22	21	3	9	0.0746182	0.00246
22	21	3	15	0.0699947	0.00412
22	21	3	17	0.0679279	0.00414
22	21	3	18	0.0699947	0.00412
22	21	6	4	0.0658396	0.00432
22	21	6	6	0.0727278	0.00253
22	21	6	7	0.0756477	0.0023
22	21	6	7	0.0686716	0.00401
22	21	6	7	0.0686716	0.00401
22	21	6	12	0.0756477	0.0023
22	21	6	13	0.0686716	0.00401
22	21	6	27	0.0649877	0.00417
22	21	6	30	0.0897054	0.0011
22	21	6	31	0.0750204	0.00215
22	21	6	31	0.0681699	0.00369
22	21	6	36	0.0649877	0.00417
22	21	6	39	0.0681699	0.00369
22	21	6	41	0.0858778	0.00106
22	21	6	42	0.0785885	0.00189
22	21	6	43	0.0785885	0.00189
22	21	6	44	0.0785885	0.00189
22	21	14	50	0.0660442	0.00494
22	22	3	0	0.0632073	0.00472
22	22	3	2	0.0658396	0.00432
22	22	3	4	0.0876033	0.00125
22	22	3	5	0.0771993	0.00235
22	22	3	5	0.0771993	0.00235
22	22	3	8	0.0746182	0.00246
22	22	3	8	0.0746182	0.00246
22	22	3	9	0.0746182	0.00246
22	22	3	15	0.0699947	0.00412
22	22	3	17	0.0679279	0.00414
22	22	3	18	0.0876108	0.00123
22	22	3	19	0.077451	0.00229
22	22	3	24	0.0699947	0.00412
22	22	3	27	0.0797045	0.0023
22	22	3	28	0.0797045	0.0023
22	22	6	4	0.0658396	0.00432
22	22	6	6	0.0727278	0.00253
22	22	6	7	0.0756477	0.0023
22	22	6	7	0.0686716	0.00401
22	22	6	7	0.0686716	0.00401
22	22	6	12	0.0756477	0.0023
22	22	6	13	0.0686716	0.00401
22	22	6	30	0.0717239	0.00378
22	22	6	41	0.0681699	0.00369
22	22	14	50	0.0660442	0.00494
22	24	3	4	0.0792944	0.00225
22	24	3	5	0.0692641	0.00413
22	24	3	5	0.0692641	0.00413
22	24	3	8	0.0665646	0.00431
22	24	3	8	0.0665646	0.00431
22	24	3	9	0.0665646	0.00431
22	24	3	18	0.0783274	0.00224
22	24	3	19	0.0685763	0.00406
22	24	3	27	0.0709825	0.00405
22	24	3	28	0.0709825	0.00405
22	24	6	6	0.065379	0.00434
22	24	6	7	0.0683913	0.004
22	24	6	12	0.0683913	0.004
22	24	6	13	0.0683913	0.004
22	24	6	14	0.0683913	0.004
22	24	6	14	0.0683913	0.004
22	24	6	16	0.0683913	0.004
22	24	6	17	0.0683913	0.004
22	24	6	17	0.0683913	0.004
22	24	6	18	0.0716292	0.00377
22	24	6	19	0.0649877	0.00417
22	24	6	30	0.0821971	0.00123
22	24	6	31	0.0683571	0.00369
22	24	6	41	0.0788817	0.00189
22	24	6	42	0.0719965	0.00332
22	24	6	43	0.0719965	0.00332
22	24	6	44	0.0719965	0.00332
22	24	16	13	0.0896043	0.00109
22	24	16	14	0.0896043	0.00109
22	24	16	14	0.0716292	0.00377
22	24	16	18	0.0751166	0.00215
22	24	16	18	0.0821971	0.00123
22	24	16	19	0.0716292	0.00377
22	24	16	20	0.0649877	0.00417
22	24	16	21	0.0649877	0.00417
22	24	16	21	0.0649877	0.00417
22	32	3	4	0.0792944	0.00225
22	32	3	5	0.0692641	0.00413
22	32	3	5	0.0692641	0.00413
22	32	3	8	0.0665646	0.00431
22	32	3	8	0.0665646	0.00431
22	32	3	9	0.0665646	0.00431
22	32	3	18	0.0783274	0.00224
22	32	3	19	0.0685763	0.00406
22	32	3	24	0.0969538	0.00062091
22	32	3	25	0.0887437	0.0012
22	32	3	25	0.0887437	0.0012
22	32	3	27	0.108486	0.00031111
22	32	3	28	0.108486	0.00031111
22	32	6	6	0.065379	0.00434
22	32	6	7	0.0683913	0.004
22	32	6	12	0.0683913	0.004
22	32	6	13	0.0683913	0.004
22	32	6	14	0.0859106	0.00118
22	32	6	14	0.0859106	0.00118
22	32	6	16	0.0859106	0.00118
22	32	6	17	0.0859106	0.00118
22	32	6	17	0.0859106	0.00118
22	32	6	18	0.0786014	0.00213
22	32	6	18	0.0896043	0.00109
22	32	6	19	0.0821971	0.00123
22	32	6	21	0.0716292	0.00377
22	32	6	24	0.0649877	0.00417
22	32	6	30	0.0821971	0.00123
22	32	6	31	0.0683571	0.00369
22	32	6	41	0.0788817	0.00189
22	32	6	42	0.0719965	0.00332
22	32	6	43	0.0719965	0.00332
22	32	6	44	0.0719965	0.00332
22	32	16	13	0.0896043	0.00109
22	32	16	14	0.0896043	0.00109
22	32	16	14	0.0716292	0.00377
22	32	16	18	0.0751166	0.00215
22	32	16	18	0.0821971	0.00123
22	32	16	19	0.0716292	0.00377
22	32	16	20	0.0649877	0.00417
22	32	16	20	0.0716292	0.00377
22	32	16	20	0.0716292	0.00377
22	32	16	21	0.0821971	0.00123
22	32	16	21	0.0821971	0.00123
22	32	16	22	0.0751166	0.00215
22	32	16	22	0.0751166	0.00215
22	32	16	56	0.0716292	0.00377
22	33	3	0	0.0647349	0.00438
22	33	3	2	0.0679246	0.004
22	33	3	4	0.0892455	0.00117
22	33	3	5	0.0784143	0.00222
22	33	3	5	0.0784143	0.00222
22	33	3	8	0.0752622	0.00234
22	33	3	8	0.0752622	0.00234
22	33	3	9	0.0752622	0.00234
22	33	3	15	0.0695571	0.00396
22	33	3	17	0.0669739	0.00408
22	33	3	18	0.0872177	0.00117
22	33	3	19	0.0767569	0.00222
22	33	3	24	0.106874	0.00030184
22	33	3	25	0.0983666	0.00060014
22	33	3	25	0.0983666	0.00060014
22	33	3	27	0.0983666	0.00060014
22	33	3	28	0.0983666	0.00060014
22	33	6	14	0.0782117	0.00212
22	33	6	14	0.0782117	0.00212
22	33	6	16	0.0782117	0.00212
22	33	6	17	0.0782117	0.00212
22	33	6	17	0.0782117	0.00212
22	33	6	18	0.0713449	0.00375
22	33	6	18	0.0819996	0.00124
22	33	6	19	0.0750204	0.00215
22	33	6	21	0.0648038	0.00418
22	33	6	30	0.0750204	0.00215
22	33	6	41	0.0721871	0.00333
22	33	16	13	0.0819996	0.00124
22	33	16	14	0.0819996	0.00124
22	33	16	14	0.0648038	0.00418
22	33	16	18	0.0683571	0.00369
22	33	16	18	0.0750204	0.00215
22	33	16	19	0.0819996	0.00124
22	33	16	20	0.0750204	0.00215
22	33	16	20	0.0819996	0.00124
22	33	16	20	0.0819996	0.00124
22	33	16	21	0.0934883	0.00058543
22	33	16	21	0.0934883	0.00058543
22	33	16	22	0.086078	0.00106
22	33	16	22	0.086078	0.00106
22	33	16	28	0.0648038	0.00418
22	33	16	56	0.0819996	0.00124
22	43	3	0	0.0705805	0.00423
22	43	3	2	0.0731084	0.00251
22	43	3	4	0.0778786	0.00238
22	43	3	5	0.0682395	0.00433
22	43	3	5	0.0682395	0.00433
22	43	3	8	0.0660705	0.00449
22	43	3	8	0.0660705	0.00449
22	43	3	9	0.0660705	0.00449
22	43	3	18	0.078823	0.00233
22	43	3	19	0.0693416	0.00418
22	43	3	24	0.078823	0.00233
22	43	3	25	0.0712272	0.00273
22	43	3	25	0.0712272	0.00273
22	43	3	27	0.0712272	0.00273
22	43	3	28	0.0712272	0.00273
22	43	6	6	0.0636625	0.00468
22	43	6	7	0.0661162	0.00432
22	43	6	7	0.0758403	0.00231
22	43	6	7	0.0758403	0.00231
22	43	6	8	0.0661162	0.00432
22	43	6	11	0.0636625	0.00468
22	43	6	11	0.0636625	0.00468
22	43	6	12	0.0832734	0.0013
22	43	6	13	0.0758403	0.00231
22	43	6	13	0.0832734	0.0013
22	43	6	14	0.0832734	0.0013
22	43	6	14	0.0832734	0.0013
22	43	6	16	0.0832734	0.0013
22	43	6	17	0.0832734	0.0013
22	43	6	17	0.0832734	0.0013
22	43	6	18	0.0758403	0.00231
22	43	6	18	0.0863106	0.00118
22	43	6	19	0.0787963	0.00214
22	43	6	21	0.068765	0.00401
22	43	6	30	0.0787963	0.00214
22	43	6	31	0.0648038	0.00418
22	43	6	41	0.0747318	0.00216
22	43	6	42	0.0677958	0.0037
22	43	6	43	0.0677958	0.0037
22	43	6	44	0.0677958	0.0037
22	43	16	13	0.105848	0.00030542
22	43	16	14	0.105848	0.00030542
22	43	16	14	0.0863106	0.00118
22	43	16	18	0.0716292	0.00377
22	43	16	18	0.0787963	0.00214
22	43	16	19	0.0863106	0.00118
22	43	16	20	0.0787963	0.00214
22	43	16	20	0.0863106	0.00118
22	43	16	20	0.0863106	0.00118
22	43	16	21	0.0975514	0.00058456
22	43	16	21	0.0975514	0.00058456
22	43	16	22	0.0896043	0.00109
22	43	16	22	0.0896043	0.00109
22	43	16	28	0.068765	0.00401
22	43	16	51	0.0648038	0.00418
22	43	16	56	0.068765	0.00401
22	43	16	58	0.0661162	0.00432
22	57	3	0	0.0668181	0.00464
22	57	3	2	0.0677362	0.00451
22	57	6	19	0.0700159	0.00418
22	57	16	13	0.116742	0.00016529
22	57	16	14	0.116742	0.00016529
22	57	16	14	0.0963305	0.00066987
22	57	16	18	0.0792944	0.00225
22	57	16	18	0.0876033	0.00125
22	57	16	19	0.0963305	0.00066987
22	57	16	20	0.0876033	0.00125
22	57	16	20	0.0963305	0.00066987
22	57	16	20	0.0963305	0.00066987
22	57	16	21	0.107159	0.00032659
22	57	16	21	0.107159	0.00032659
22	57	16	22	0.097996	0.00062657
22	57	16	22	0.097996	0.00062657
22	57	16	25	0.0700159	0.00418
22	57	16	27	0.0700159	0.00418
22	57	16	28	0.0778786	0.00238
22	57	16	29	0.0700159	0.00418
23	35	11	55	0.0716157	0.0033
23	45	21	0	0.0685763	0.00406
23	45	21	0	0.0685763	0.00406
23	45	21	2	0.0685763	0.00406
23	61	14	42	0.0718116	0.00328
23	61	14	43	0.0718116	0.00328
23	61	14	42	0.0766834	0.00192
23	61	14	43	0.0766834	0.00192
23	61	14	44	0.0670979	0.00372
23	64	14	42	0.0704175	0.00331
23	64	14	43	0.0704175	0.00331
23	66	14	42	0.0704175	0.00331
23	66	14	43	0.0704175	0.00331
23	74	14	44	0.0716609	0.00333
24	1	14	17	0.0696754	0.00413
24	2	14	17	0.0696754	0.00413
24	2	14	17	0.0696754	0.00413
24	9	5	60	0.066962	0.00392
24	10	5	60	0.066962	0.00392
24	13	5	53	0.0675287	0.00393
24	13	5	55	0.0675287	0.00393
24	13	5	60	0.0730739	0.0023
24	13	14	17	0.0779467	0.00214
24	13	14	17	0.0851908	0.00116
24	13	14	18	0.0851908	0.00116
24	13	14	19	0.0779467	0.00214
24	13	14	21	0.0711179	0.00398
24	13	20	0	0.0668291	0.00495
24	13	20	1	0.0782893	0.00169
24	13	20	1	0.0720178	0.00291
24	13	20	2	0.0720178	0.00291
24	13	20	4	0.0720178	0.00291
24	17	5	49	0.0665113	0.00434
24	17	5	50	0.0665113	0.00434
24	17	5	51	0.0788353	0.00216
24	17	5	51	0.0788353	0.00216
24	17	5	53	0.0861737	0.00103
24	17	5	55	0.0861737	0.00103
24	17	5	60	0.0923458	0.00057073
24	17	14	17	0.0665874	0.00418
24	17	14	18	0.0665874	0.00418
24	17	19	20	0.0779467	0.00214
24	17	19	22	0.0665874	0.00418
24	17	19	23	0.0804789	0.00184
24	17	19	32	0.0733167	0.00352
24	17	20	0	0.0848769	0.00141
24	17	20	1	0.0977098	0.00071023
24	17	20	1	0.090669	0.00079184
24	17	20	2	0.090669	0.00079184
24	17	20	4	0.090669	0.00079184
24	17	20	4	0.071403	0.00297
24	17	20	5	0.071403	0.00297
24	20	5	48	0.0723982	0.00233
24	20	5	48	0.0723982	0.00233
24	20	5	48	0.0723982	0.00233
24	20	5	49	0.078047	0.00212
24	20	5	50	0.078047	0.00212
24	20	5	51	0.091629	0.00057579
24	20	5	51	0.091629	0.00057579
24	20	5	53	0.1	0.00044725
24	20	5	55	0.1	0.00044725
24	20	5	60	0.106456	0.00022773
24	20	5	61	0.0723982	0.00233
24	20	19	20	0.0862245	0.00111
24	20	19	21	0.0674745	0.00403
24	20	19	21	0.0674745	0.00403
24	20	19	22	0.0740741	0.00347
24	20	19	23	0.088528	0.00096011
24	20	19	24	0.0692771	0.00359
24	20	19	24	0.0692771	0.00359
24	20	19	24	0.0692771	0.00359
24	20	19	32	0.0810846	0.0018
24	20	20	0	0.0756659	0.00256
24	20	20	1	0.0880435	0.00131
24	20	20	1	0.0814851	0.00147
24	20	20	2	0.0814851	0.00147
24	20	20	4	0.0814851	0.00147
24	28	14	11	0.0726646	0.00315
24	28	14	12	0.0726646	0.00315
24	28	14	12	0.0726646	0.00315
24	28	14	14	0.0791985	0.00283
24	28	14	17	0.0924742	0.00080502
24	28	14	17	0.0999168	0.00068494
24	28	14	18	0.0999168	0.00068494
24	28	14	19	0.0924742	0.00080502
24	28	14	21	0.0854228	0.00158
24	28	14	25	0.0924742	0.00080502
24	28	14	27	0.0854228	0.00158
24	28	14	28	0.0787432	0.00187
24	28	14	28	0.0787432	0.00187
24	28	14	29	0.0787432	0.00187
24	28	14	31	0.0724175	0.0034
24	28	20	4	0.0747288	0.00231
24	28	20	5	0.0747288	0.00231
24	30	14	17	0.0726646	0.00315
24	30	14	17	0.0791985	0.00283
24	30	14	18	0.0791985	0.00283
24	30	14	19	0.0726646	0.00315
24	30	14	25	0.0726646	0.00315
24	30	20	0	0.0672005	0.00414
24	30	20	1	0.0795805	0.00208
24	30	20	1	0.0736682	0.00239
24	30	20	2	0.0736682	0.00239
24	30	20	4	0.0736682	0.00239
24	30	20	4	0.0941795	0.00058713
24	30	20	5	0.0941795	0.00058713
24	30	20	17	0.0725109	0.00362
24	30	20	18	0.0725109	0.00362
24	30	14	17	0.0726646	0.00315
24	30	14	17	0.0791985	0.00283
24	30	14	18	0.0791985	0.00283
24	30	14	19	0.0726646	0.00315
24	30	14	25	0.0726646	0.00315
24	30	20	0	0.0672005	0.00414
24	30	20	1	0.0795805	0.00208
24	30	20	1	0.0736682	0.00239
24	30	20	2	0.0736682	0.00239
24	30	20	4	0.0736682	0.00239
24	30	20	4	0.0941795	0.00058713
24	30	20	5	0.0941795	0.00058713
24	30	20	17	0.0725109	0.00362
24	30	20	18	0.0725109	0.00362
24	31	9	16	0.0630911	0.00498
24	31	9	17	0.0678463	0.003
24	31	9	19	0.0630911	0.00498
24	31	9	19	0.0630911	0.00498
24	31	9	19	0.0630911	0.00498
24	31	9	21	0.0678463	0.003
24	31	14	11	0.070273	0.00491
24	31	14	12	0.070273	0.00491
24	31	14	12	0.070273	0.00491
24	31	14	14	0.0764759	0.00256
24	31	14	17	0.070273	0.00491
24	31	14	17	0.0764759	0.00256
24	31	14	18	0.0764759	0.00256
24	31	14	19	0.070273	0.00491
24	31	14	25	0.070273	0.00491
24	31	20	4	0.0767869	0.00198
24	31	20	5	0.0767869	0.00198
24	31	20	17	0.0719079	0.00326
24	31	20	18	0.0719079	0.00326
24	32	9	15	0.0662629	0.00413
24	32	9	15	0.0662629	0.00413
24	32	9	15	0.0662629	0.00413
24	32	9	16	0.0758612	0.00225
24	32	9	17	0.0809013	0.00125
24	32	9	19	0.0758612	0.00225
24	32	9	19	0.0758612	0.00225
24	32	9	19	0.0758612	0.00225
24	32	9	21	0.0809013	0.00125
24	32	9	23	0.0666981	0.00474
24	32	9	26	0.0666981	0.00474
24	32	14	11	0.0787358	0.00238
24	32	14	12	0.0787358	0.00238
24	32	14	12	0.0787358	0.00238
24	32	14	14	0.0852184	0.00127
24	32	14	17	0.0787358	0.00238
24	32	14	17	0.0852184	0.00127
24	32	14	18	0.0852184	0.00127
24	32	14	19	0.0787358	0.00238
24	32	14	21	0.0725984	0.00284
24	32	14	25	0.0787358	0.00238
24	32	14	27	0.0725984	0.00284
24	32	20	4	0.0686548	0.00351
24	32	20	5	0.0686548	0.00351
24	32	20	17	0.0812544	0.0016
24	32	20	18	0.0812544	0.0016
24	34	9	16	0.0641703	0.00413
24	34	9	17	0.068659	0.00389
24	34	9	19	0.0641703	0.00413
24	34	9	19	0.0641703	0.00413
24	34	9	19	0.0641703	0.00413
24	34	9	21	0.068659	0.00389
24	34	19	32	0.068947	0.00395
24	34	20	4	0.0708897	0.00297
24	34	20	5	0.0708897	0.00297
24	34	20	17	0.0810859	0.00237
24	34	20	18	0.0810859	0.00237
24	42	19	11	0.0832522	0.00182
24	42	19	15	0.0669281	0.00432
24	42	19	20	0.0701114	0.00368
24	42	23	59	0.063361	0.00494
24	42	23	60	0.063361	0.00494
24	43	19	11	0.0832522	0.00182
24	43	19	15	0.0669281	0.00432
24	43	19	20	0.0701114	0.00368
24	43	23	59	0.063361	0.00494
24	43	23	60	0.063361	0.00494
24	44	19	11	0.0832522	0.00182
24	44	19	15	0.0669281	0.00432
24	44	19	20	0.0701114	0.00368
24	44	23	59	0.063361	0.00494
24	44	23	60	0.063361	0.00494
24	45	19	0	0.0721046	0.0044
24	45	19	0	0.0721046	0.0044
24	45	19	2	0.0885872	0.00105
24	45	19	3	0.0885872	0.00105
24	45	19	5	0.0885872	0.00105
24	45	19	5	0.0885872	0.00105
24	45	19	5	0.0885872	0.00105
24	45	19	7	0.0939708	0.00094767
24	45	19	8	0.0939708	0.00094767
24	45	19	10	0.0939708	0.00094767
24	45	19	11	0.0939708	0.00094767
24	45	19	15	0.0769833	0.00227
24	45	19	17	0.0710446	0.00404
24	45	19	20	0.0814107	0.00185
24	45	19	23	0.0758546	0.00323
24	46	19	0	0.0832522	0.00182
24	46	19	0	0.0832522	0.00182
24	46	19	2	0.101314	0.00040234
24	46	19	3	0.101314	0.00040234
24	46	19	5	0.101314	0.00040234
24	46	19	5	0.101314	0.00040234
24	46	19	5	0.101314	0.00040234
24	46	19	7	0.106972	0.00033752
24	46	19	8	0.106972	0.00033752
24	46	19	10	0.106972	0.00033752
24	46	19	11	0.106972	0.00033752
24	46	19	15	0.0884055	0.00096309
24	46	19	16	0.0715652	0.00378
24	46	19	17	0.0815145	0.00176
24	46	19	18	0.0701114	0.00368
24	46	19	20	0.0924445	0.00079875
24	46	19	21	0.0701114	0.00368
24	46	19	21	0.0701114	0.00368
24	46	19	22	0.0751441	0.00315
24	46	19	23	0.0860124	0.00139
24	47	19	0	0.0832522	0.00182
24	47	19	0	0.0832522	0.00182
24	47	19	2	0.101314	0.00040234
24	47	19	3	0.101314	0.00040234
24	47	19	5	0.101314	0.00040234
24	47	19	5	0.101314	0.00040234
24	47	19	5	0.101314	0.00040234
24	47	19	7	0.106972	0.00033752
24	47	19	8	0.106972	0.00033752
24	47	19	10	0.106972	0.00033752
24	47	19	11	0.106972	0.00033752
24	47	19	15	0.0884055	0.00096309
24	47	19	16	0.0715652	0.00378
24	47	19	17	0.0815145	0.00176
24	47	19	18	0.0701114	0.00368
24	47	19	20	0.0924445	0.00079875
24	47	19	21	0.0701114	0.00368
24	47	19	21	0.0701114	0.00368
24	47	19	22	0.0751441	0.00315
24	47	19	23	0.0860124	0.00139
24	48	19	0	0.0730003	0.00343
24	48	19	0	0.0730003	0.00343
24	48	19	2	0.0904325	0.00082339
24	48	19	3	0.0904325	0.00082339
24	48	19	5	0.0904325	0.00082339
24	48	19	5	0.0904325	0.00082339
24	48	19	5	0.0904325	0.00082339
24	48	19	7	0.0956415	0.00068892
24	48	19	8	0.0956415	0.00068892
24	48	19	10	0.0956415	0.00068892
24	48	19	11	0.0956415	0.00068892
24	48	19	15	0.0776998	0.00325
24	48	19	17	0.0705607	0.00347
24	48	19	20	0.0804515	0.00271
24	48	19	23	0.0736873	0.00293
24	48	20	17	0.0730003	0.00343
24	48	20	18	0.0730003	0.00343
24	52	13	64	0.0631264	0.00458
24	52	13	65	0.0670398	0.00404
24	52	13	66	0.0631264	0.00458
24	52	19	0	0.0730003	0.00343
24	52	19	0	0.0730003	0.00343
24	52	19	2	0.0904325	0.00082339
24	52	19	3	0.0904325	0.00082339
24	52	19	5	0.0904325	0.00082339
24	52	19	5	0.0904325	0.00082339
24	52	19	5	0.0904325	0.00082339
24	52	19	7	0.0956415	0.00068892
24	52	19	8	0.0956415	0.00068892
24	52	19	10	0.0956415	0.00068892
24	52	19	11	0.0956415	0.00068892
24	52	19	15	0.0776998	0.00325
24	52	19	17	0.0705607	0.00347
24	52	19	20	0.0804515	0.00271
24	52	20	4	0.075316	0.00206
24	52	20	5	0.075316	0.00206
24	52	20	17	0.0730003	0.00343
24	52	20	18	0.0730003	0.00343
24	52	20	43	0.0685037	0.00387
24	54	13	64	0.0631264	0.00458
24	54	13	65	0.0670398	0.00404
24	54	13	66	0.0631264	0.00458
24	54	19	0	0.0730003	0.00343
24	54	19	0	0.0730003	0.00343
24	54	19	2	0.0904325	0.00082339
24	54	19	3	0.0904325	0.00082339
24	54	19	5	0.0904325	0.00082339
24	54	19	5	0.0904325	0.00082339
24	54	19	5	0.0904325	0.00082339
24	54	19	7	0.0956415	0.00068892
24	54	19	8	0.0956415	0.00068892
24	54	19	10	0.0956415	0.00068892
24	54	19	11	0.0956415	0.00068892
24	54	19	15	0.0776998	0.00325
24	54	19	17	0.0705607	0.00347
24	54	19	20	0.0804515	0.00271
24	54	20	4	0.075316	0.00206
24	54	20	5	0.075316	0.00206
24	54	20	17	0.0730003	0.00343
24	54	20	18	0.0730003	0.00343
24	54	20	43	0.0685037	0.00387
24	65	20	17	0.105142	0.00048591
24	65	20	18	0.105142	0.00048591
24	65	20	23	0.0722028	0.0029
24	65	20	25	0.0782077	0.00266
24	65	20	27	0.0782077	0.00266
24	65	20	31	0.0734546	0.00284
24	65	20	41	0.0722028	0.0029
24	65	20	43	0.0770916	0.00255
24	66	20	17	0.081524	0.00165
24	66	20	18	0.081524	0.00165
24	66	20	41	0.0711716	0.00344
24	66	20	43	0.0762302	0.00319
24	67	20	17	0.081524	0.00165
24	67	20	18	0.081524	0.00165
24	67	20	41	0.0711716	0.00344
24	67	20	43	0.0762302	0.00319
24	68	20	18	0.0811655	0.00196
24	68	20	41	0.070442	0.00407
24	68	20	43	0.0756788	0.00226
